# Supplementary material for: 1-(4-Chloro­benzo­yl)-3-(2,4,6-trichloro­phen­yl)thio­urea hemihydrate
Source: Acta Crystallogr Sect E Struct Rep Online. 2008 Dec 17;65(Pt 1):o143. doi: 10.1107/S1600536808041251 (PMC2968059; doi:10.1107/S1600536808041251)
Supplement: Supplementary file 1 [file e-65-0o143-sup1.cif]

##############################################################################
###                                                                        ###
###        Electronic paper (Acta Crystallographica Section E)             ###
###                                                                        ###
##############################################################################
#                                                                            #
# This CIF contains the data in a paper accepted for publication in Acta     #
# Crystallographica Section E. It conforms to the requirements of Notes      #
# for Authors for Section E, and has been peer reviewed under the auspices   #
# of the IUCr Commission on Journals.                                        #
#                                                                            #
# Full details of the Crystallographic Information File format               #
# are given in the paper "The Crystallographic Information File (CIF):       #
# a New Standard Archive File for Crystallography" by S. R. Hall, F. H.      #
# Allen and I. D. Brown [Acta Cryst. (1991), A47, 655-685].                  #
#                                                                            #
# The current version of the core CIF dictionary is obtainable from          #
# ftp://ftp.iucr.org/pub/cif_core.dic. The current version number is 2.4.    #
#                                                                            #
# Software is freely available for graphical display of the structure(s) in  #
# this CIF.  For information consult the CIF home page http://www.iucr.org/  #
# cif/home.html                                                              #
#                                                                            #
# This file may be used for bona fide research purposes within the           #
# scientific community so long as proper attribution is given to the journal # 
# article from which it was obtained.                                        #
#                                                                            #
##############################################################################
                                             
data_I
_audit_creation_method     SHELXL-97
_chemical_name_systematic
;
1-(4-Chlorobenzoyl)-3-(2,4,6-trichlorophenyl)thiourea hemihydrate
;
_chemical_name_common     ?
_chemical_formula_moiety     'C14 H8 Cl4 N2 O S, 0.5(H2 O)'
_chemical_formula_sum     'C14 H9 Cl4 N2 O1.50 S'
_chemical_formula_iupac     'C14 H8 Cl4 N2 O S, 0.5H2 O'
_chemical_formula_weight     403.09
_chemical_melting_point     ?
_symmetry_cell_setting     Monoclinic
_symmetry_space_group_name_H-M     'P 21/c'
_symmetry_space_group_name_Hall     '-P 2ybc'
loop_
    _symmetry_equiv_pos_as_xyz
    'x, y, z'
    '-x, y+1/2, -z+1/2'
    '-x, -y, -z'
    'x, -y-1/2, z-1/2'
_cell_length_a     16.1428(9)
_cell_length_b     13.7340(7)
_cell_length_c     16.2850(9)
_cell_angle_alpha     90.00
_cell_angle_beta     112.216(4)
_cell_angle_gamma     90.00
_cell_volume     3342.4(3)
_cell_formula_units_Z     8
_cell_measurement_reflns_used     21741
_cell_measurement_theta_min     2.2
_cell_measurement_theta_max     27.1
_cell_measurement_temperature     173(2)
_exptl_crystal_description     block
_exptl_crystal_colour     colourless
_exptl_crystal_size_max     0.38
_exptl_crystal_size_mid     0.37
_exptl_crystal_size_min     0.35
_exptl_crystal_density_diffrn     1.602
_exptl_crystal_density_meas     ?
_exptl_crystal_density_method     'not measured'
_exptl_crystal_F_000     1624
_exptl_absorpt_coefficient_mu     0.837
_exptl_absorpt_correction_type     multi-scan
_exptl_absorpt_process_details     '(MULABS; Spek, 2003; Blessing, 1995)'
_exptl_absorpt_correction_T_min     0.7414
_exptl_absorpt_correction_T_max     0.7582
_exptl_special_details
;
;
_diffrn_ambient_temperature     173(2)
_diffrn_radiation_type     MoK\a
_diffrn_radiation_wavelength     0.71073
_diffrn_radiation_source     'fine-focus sealed tube'
_diffrn_radiation_monochromator     graphite
_diffrn_measurement_device_type     'STOE IPDS II two-circle-diffractometer'
_diffrn_measurement_method     \w
_diffrn_detector_area_resol_mean     ?
_diffrn_reflns_number     23391
_diffrn_reflns_av_R_equivalents     0.0682
_diffrn_reflns_av_sigmaI/netI     0.0464
_diffrn_reflns_theta_min     2.12
_diffrn_reflns_theta_max     26.90
_diffrn_reflns_theta_full     25.00
_diffrn_measured_fraction_theta_max     0.992
_diffrn_measured_fraction_theta_full     0.997
_diffrn_reflns_limit_h_min     -17
_diffrn_reflns_limit_h_max     20
_diffrn_reflns_limit_k_min     -17
_diffrn_reflns_limit_k_max     17
_diffrn_reflns_limit_l_min     -20
_diffrn_reflns_limit_l_max     20
_diffrn_standards_number     0
_diffrn_standards_interval_count     .
_diffrn_standards_interval_time     .
_diffrn_standards_decay_%     ?
_refine_special_details
;
Refinement of <i>F</i>^2^ against ALL reflections. The weighted <i>R</i>-factor
<i>wR</i> and goodness of fit <i>S</i> are based on <i>F</i>^2^, conventional
<i>R</i>-factors <i>R</i> are based on <i>F</i>, with <i>F</i> set to zero for
negative <i>F</i>^2^. The threshold expression of <i>F</i>^2^ >
\s(<i>F</i>^2^) is used only for calculating <i>R</i>-factors(gt) <i>etc</i>.
and is not relevant to the choice of reflections for refinement.
<i>R</i>-factors based on <i>F</i>^2^ are statistically about twice as large
as those based on <i>F</i>, and <i>R</i>- factors based on ALL data will be
even larger.
;
_reflns_number_total     7172
_reflns_number_gt     5964
_reflns_threshold_expression     I>2\s(I)
_refine_ls_structure_factor_coef     Fsqd
_refine_ls_matrix_type     full
_refine_ls_R_factor_all     0.0537
_refine_ls_R_factor_gt     0.0445
_refine_ls_wR_factor_gt     0.1195
_refine_ls_wR_factor_ref     0.1250
_refine_ls_goodness_of_fit_ref     1.023
_refine_ls_restrained_S_all     1.024
_refine_ls_number_reflns     7172
_refine_ls_number_parameters     428
_refine_ls_number_restraints     7
_refine_ls_hydrogen_treatment     mixed
_refine_ls_weighting_scheme     calc
_refine_ls_weighting_details
         'calc w=1/[\s^2^(Fo^2^)+(0.0647P)^2^+1.5427P] where P=(Fo^2^+2Fc^2^)/3'
_atom_sites_solution_hydrogens     geom
_atom_sites_solution_primary     direct
_atom_sites_solution_secondary     difmap
_refine_ls_shift/su_max     0.001
_refine_ls_shift/su_mean     0.000
_refine_diff_density_max     0.941
_refine_diff_density_min     -0.600
_refine_ls_extinction_method     none
_refine_ls_extinction_coef     ?
loop_
    _atom_type_symbol
    _atom_type_description
    _atom_type_scat_dispersion_real
    _atom_type_scat_dispersion_imag
    _atom_type_scat_source
    'C' 'C' 0.0033 0.0016
                         'International Tables Vol C Tables 4.2.6.8 and 6.1.1.4'
    'H' 'H' 0.0000 0.0000
                         'International Tables Vol C Tables 4.2.6.8 and 6.1.1.4'
    'Cl' 'Cl' 0.1484 0.1585
                         'International Tables Vol C Tables 4.2.6.8 and 6.1.1.4'
    'N' 'N' 0.0061 0.0033
                         'International Tables Vol C Tables 4.2.6.8 and 6.1.1.4'
    'O' 'O' 0.0106 0.0060
                         'International Tables Vol C Tables 4.2.6.8 and 6.1.1.4'
    'S' 'S' 0.1246 0.1234
                         'International Tables Vol C Tables 4.2.6.8 and 6.1.1.4'
_computing_data_collection     'X-Area (Stoe & Cie, 2001)'
_computing_cell_refinement     'X-Area (Stoe & Cie, 2001)'
_computing_data_reduction     'X-Area (Stoe & Cie, 2001)'
_computing_structure_solution     'SHELXS97 (Sheldrick, 2008)'
_computing_structure_refinement     'SHELXL97 (Sheldrick, 2008)'
_computing_molecular_graphics     'XP in SHELXTL-Plus (Sheldrick, 2008)'
_computing_publication_material     'SHELXL97 (Sheldrick, 2008)'
loop_
    _atom_site_type_symbol
    _atom_site_label
    _atom_site_fract_x
    _atom_site_fract_y
    _atom_site_fract_z
    _atom_site_U_iso_or_equiv
    _atom_site_adp_type
    _atom_site_calc_flag
    _atom_site_refinement_flags
    _atom_site_occupancy
    _atom_site_disorder_assembly
    _atom_site_disorder_group
    C C1 0.37638(14) 0.52532(16) 0.57504(15) 0.0302(5) Uani d . 1 . .
    O O1 0.38255(10) 0.53995(13) 0.50312(11) 0.0357(4) Uani d . 1 . .
    N N1 0.29511(12) 0.50614(15) 0.58141(13) 0.0324(4) Uani d D 1 . .
    H H1 0.2955(19) 0.497(2) 0.6343(10) 0.041(8) Uiso d D 1 . .
    C C2 0.21054(14) 0.50210(17) 0.51379(15) 0.0325(5) Uani d . 1 . .
    N N2 0.20766(12) 0.52155(15) 0.43208(13) 0.0332(4) Uani d D 1 . .
    H H2 0.2559(13) 0.537(2) 0.4227(19) 0.045(8) Uiso d D 1 . .
    S S1 0.12057(4) 0.47441(6) 0.53583(4) 0.04717(18) Uani d . 1 . .
    Cl Cl1 0.71014(4) 0.55572(5) 0.90337(4) 0.04341(16) Uani d . 1 . .
    Cl Cl2 0.15939(5) 0.34487(6) 0.31698(6) 0.0673(2) Uani d . 1 . .
    Cl Cl3 -0.13692(5) 0.54231(9) 0.12131(5) 0.0773(3) Uani d . 1 . .
    Cl Cl4 0.11099(5) 0.71115(5) 0.40822(5) 0.05120(18) Uani d . 1 . .
    C C11 0.45662(14) 0.52864(16) 0.65923(15) 0.0295(4) Uani d . 1 . .
    C C12 0.45243(15) 0.53432(17) 0.74359(15) 0.0333(5) Uani d . 1 . .
    H H12 0.3960 0.5332 0.7492 0.040 Uiso calc R 1 . .
    C C13 0.53058(16) 0.54156(18) 0.81928(15) 0.0355(5) Uani d . 1 . .
    H H13 0.5278 0.5454 0.8764 0.043 Uiso calc R 1 . .
    C C14 0.61249(15) 0.54311(17) 0.80970(15) 0.0337(5) Uani d . 1 . .
    C C15 0.61818(15) 0.53658(18) 0.72711(16) 0.0359(5) Uani d . 1 . .
    H H15 0.6748 0.5374 0.7219 0.043 Uiso calc R 1 . .
    C C16 0.54017(15) 0.52882(17) 0.65206(15) 0.0332(5) Uani d . 1 . .
    H H16 0.5436 0.5236 0.5953 0.040 Uiso calc R 1 . .
    C C21 0.12477(14) 0.52657(18) 0.35815(15) 0.0335(5) Uani d . 1 . .
    C C22 0.09467(16) 0.44876(19) 0.29937(18) 0.0406(6) Uani d . 1 . .
    C C23 0.01410(17) 0.4524(2) 0.22662(18) 0.0473(7) Uani d . 1 . .
    H H23 -0.0059 0.3986 0.1874 0.057 Uiso calc R 1 . .
    C C24 -0.03568(16) 0.5362(2) 0.21313(18) 0.0492(7) Uani d . 1 . .
    C C25 -0.00886(16) 0.6165(2) 0.26850(18) 0.0461(6) Uani d . 1 . .
    H H25 -0.0447 0.6735 0.2577 0.055 Uiso calc R 1 . .
    C C26 0.07260(15) 0.61070(19) 0.34072(16) 0.0371(5) Uani d . 1 . .
    C C1A 0.24641(14) 0.78726(17) 0.78708(15) 0.0314(5) Uani d . 1 . .
    O O1A 0.28145(10) 0.86354(12) 0.82401(11) 0.0359(4) Uani d . 1 . .
    N N1A 0.27773(12) 0.69679(15) 0.82106(13) 0.0328(4) Uani d D 1 . .
    H H1A 0.2541(18) 0.6458(14) 0.7884(16) 0.044(8) Uiso d D 1 . .
    C C2A 0.34638(14) 0.67443(17) 0.90195(15) 0.0313(5) Uani d . 1 . .
    N N2A 0.38814(13) 0.75109(15) 0.95146(13) 0.0344(4) Uani d D 1 . .
    H H2A 0.374(2) 0.8114(10) 0.934(2) 0.052(9) Uiso d D 1 . .
    S S1A 0.37231(4) 0.55898(5) 0.93165(4) 0.03769(15) Uani d . 1 . .
    Cl Cl1A -0.07853(4) 0.81919(6) 0.45000(5) 0.05347(19) Uani d . 1 . .
    Cl Cl2A 0.57143(5) 0.76385(6) 0.94715(5) 0.05124(18) Uani d . 1 . .
    Cl Cl3A 0.68978(5) 0.70470(5) 1.29886(5) 0.0547(2) Uani d . 1 . .
    Cl Cl4A 0.33577(4) 0.72377(6) 1.10872(5) 0.04826(17) Uani d . 1 . .
    C C11A 0.16642(14) 0.78908(17) 0.70221(15) 0.0313(5) Uani d . 1 . .
    C C12A 0.10421(16) 0.71386(19) 0.67392(17) 0.0386(5) Uani d . 1 . .
    H H12A 0.1136 0.6557 0.7079 0.046 Uiso calc R 1 . .
    C C13A 0.02828(16) 0.7229(2) 0.59643(17) 0.0419(6) Uani d . 1 . .
    H H13A -0.0144 0.6717 0.5778 0.050 Uiso calc R 1 . .
    C C14A 0.01600(15) 0.8069(2) 0.54725(16) 0.0387(5) Uani d . 1 . .
    C C15A 0.07758(16) 0.8833(2) 0.57343(17) 0.0425(6) Uani d . 1 . .
    H H15A 0.0686 0.9405 0.5384 0.051 Uiso calc R 1 . .
    C C16A 0.15197(15) 0.87407(18) 0.65141(16) 0.0369(5) Uani d . 1 . .
    H H16A 0.1937 0.9261 0.6706 0.044 Uiso calc R 1 . .
    C C21A 0.45990(15) 0.73872(17) 1.03485(15) 0.0332(5) Uani d . 1 . .
    C C22A 0.54822(16) 0.74224(18) 1.04103(16) 0.0357(5) Uani d . 1 . .
    C C23A 0.61967(16) 0.72962(18) 1.12165(18) 0.0405(6) Uani d . 1 . .
    H H23A 0.6796 0.7304 1.1248 0.049 Uiso calc R 1 . .
    C C24A 0.60090(17) 0.71594(18) 1.19714(17) 0.0401(6) Uani d . 1 . .
    C C25A 0.51466(17) 0.71352(18) 1.19431(16) 0.0389(5) Uani d . 1 . .
    H H25A 0.5032 0.7042 1.2469 0.047 Uiso calc R 1 . .
    C C26A 0.44472(15) 0.72506(17) 1.11274(16) 0.0346(5) Uani d . 1 . .
    O O1W 0.23342(15) 0.51628(16) 0.73321(13) 0.0524(5) Uani d D 1 . .
    H H1WA 0.250(2) 0.487(2) 0.7831(12) 0.063 Uiso d D 1 . .
    H H1WB 0.1870(15) 0.495(2) 0.6911(16) 0.063 Uiso d D 1 . .
loop_
    _atom_site_aniso_label
    _atom_site_aniso_U_11
    _atom_site_aniso_U_22
    _atom_site_aniso_U_33
    _atom_site_aniso_U_12
    _atom_site_aniso_U_13
    _atom_site_aniso_U_23
    C1 0.0239(10) 0.0309(11) 0.0321(11) 0.0011(8) 0.0063(8) -0.0005(9)
    O1 0.0247(7) 0.0512(10) 0.0287(8) 0.0024(7) 0.0073(6) 0.0029(7)
    N1 0.0257(9) 0.0420(11) 0.0255(9) -0.0055(8) 0.0054(7) 0.0023(8)
    C2 0.0249(10) 0.0349(11) 0.0321(11) -0.0035(9) 0.0045(8) -0.0004(9)
    N2 0.0203(8) 0.0445(11) 0.0294(10) -0.0007(8) 0.0033(7) 0.0021(8)
    S1 0.0294(3) 0.0704(5) 0.0407(3) -0.0145(3) 0.0121(3) -0.0018(3)
    Cl1 0.0274(3) 0.0557(4) 0.0352(3) -0.0004(2) -0.0016(2) -0.0011(3)
    Cl2 0.0476(4) 0.0498(4) 0.0882(6) 0.0034(3) 0.0070(4) -0.0203(4)
    Cl3 0.0285(3) 0.1409(9) 0.0451(4) -0.0121(4) -0.0059(3) 0.0145(5)
    Cl4 0.0482(4) 0.0483(4) 0.0538(4) 0.0070(3) 0.0156(3) -0.0073(3)
    C11 0.0243(10) 0.0318(11) 0.0283(11) -0.0001(8) 0.0051(8) 0.0008(9)
    C12 0.0244(10) 0.0415(12) 0.0309(11) -0.0046(9) 0.0069(8) -0.0018(10)
    C13 0.0325(11) 0.0442(13) 0.0266(11) -0.0031(10) 0.0074(9) -0.0009(10)
    C14 0.0266(10) 0.0337(11) 0.0328(12) 0.0005(9) 0.0022(9) 0.0001(9)
    C15 0.0239(10) 0.0450(13) 0.0357(12) 0.0045(9) 0.0076(9) 0.0004(10)
    C16 0.0266(10) 0.0403(12) 0.0310(11) 0.0042(9) 0.0091(9) 0.0000(9)
    C21 0.0193(9) 0.0481(13) 0.0278(11) -0.0036(9) 0.0030(8) 0.0015(10)
    C22 0.0274(11) 0.0459(14) 0.0442(14) -0.0050(10) 0.0088(10) -0.0036(11)
    C23 0.0320(12) 0.0644(18) 0.0400(14) -0.0158(12) 0.0072(10) -0.0089(13)
    C24 0.0245(11) 0.079(2) 0.0371(13) -0.0095(12) 0.0043(10) 0.0078(13)
    C25 0.0254(11) 0.0633(17) 0.0447(14) 0.0073(11) 0.0078(10) 0.0131(13)
    C26 0.0259(10) 0.0467(14) 0.0363(12) 0.0020(10) 0.0090(9) 0.0027(11)
    C1A 0.0234(10) 0.0387(12) 0.0305(11) -0.0002(9) 0.0084(8) 0.0006(9)
    O1A 0.0302(8) 0.0364(9) 0.0341(8) -0.0032(7) 0.0043(6) -0.0006(7)
    N1A 0.0277(9) 0.0350(10) 0.0300(10) -0.0005(8) 0.0045(7) -0.0024(8)
    C2A 0.0239(10) 0.0400(12) 0.0288(11) -0.0017(9) 0.0084(8) -0.0006(9)
    N2A 0.0297(9) 0.0375(11) 0.0272(9) -0.0005(8) 0.0008(8) 0.0005(8)
    S1A 0.0343(3) 0.0375(3) 0.0342(3) 0.0004(2) 0.0049(2) 0.0024(2)
    Cl1A 0.0317(3) 0.0725(5) 0.0405(3) 0.0089(3) -0.0041(2) 0.0019(3)
    Cl2A 0.0459(4) 0.0694(5) 0.0421(3) -0.0076(3) 0.0207(3) -0.0047(3)
    Cl3A 0.0466(4) 0.0533(4) 0.0410(4) 0.0015(3) -0.0098(3) 0.0064(3)
    Cl4A 0.0348(3) 0.0623(4) 0.0491(4) -0.0024(3) 0.0173(3) 0.0007(3)
    C11A 0.0233(10) 0.0395(12) 0.0289(11) 0.0003(9) 0.0073(8) -0.0008(9)
    C12A 0.0285(11) 0.0437(13) 0.0362(12) -0.0029(10) 0.0037(9) 0.0037(10)
    C13A 0.0290(11) 0.0490(14) 0.0396(13) -0.0052(10) 0.0038(10) -0.0033(11)
    C14A 0.0254(10) 0.0526(15) 0.0326(12) 0.0073(10) 0.0049(9) -0.0016(11)
    C15A 0.0351(12) 0.0481(14) 0.0400(13) 0.0070(11) 0.0094(10) 0.0071(11)
    C16A 0.0275(10) 0.0403(13) 0.0383(12) 0.0005(9) 0.0073(9) 0.0012(10)
    C21A 0.0288(11) 0.0338(11) 0.0303(11) -0.0003(9) 0.0035(9) -0.0011(9)
    C22A 0.0314(11) 0.0377(12) 0.0339(12) -0.0021(9) 0.0077(9) -0.0026(10)
    C23A 0.0273(11) 0.0412(13) 0.0454(14) -0.0015(9) 0.0052(10) -0.0031(11)
    C24A 0.0385(13) 0.0328(12) 0.0359(12) 0.0004(10) -0.0009(10) 0.0013(10)
    C25A 0.0428(13) 0.0375(13) 0.0311(12) -0.0013(10) 0.0078(10) 0.0023(10)
    C26A 0.0282(11) 0.0373(12) 0.0335(12) 0.0003(9) 0.0064(9) 0.0008(10)
    O1W 0.0528(12) 0.0601(13) 0.0406(11) -0.0075(10) 0.0133(9) -0.0067(9)
_geom_special_details
;
All e.s.d.'s (except the e.s.d. in the dihedral angle between two l.s. planes)
are estimated using the full covariance matrix. The cell e.s.d.'s are taken
into account individually in the estimation of e.s.d.'s in distances, angles
and torsion angles; correlations between e.s.d.'s in cell parameters are only
used when they are defined by crystal symmetry. An approximate (isotropic)
treatment of cell e.s.d.'s is used for estimating e.s.d.'s involving l.s.
planes.
;
loop_
    _geom_bond_atom_site_label_1
    _geom_bond_atom_site_label_2
    _geom_bond_site_symmetry_2
    _geom_bond_distance
    _geom_bond_publ_flag
    C1 O1 . 1.229(3) ?
    C1 N1 . 1.380(3) ?
    C1 C11 . 1.489(3) ?
    N1 C2 . 1.394(3) ?
    N1 H1 . 0.866(10) ?
    C2 N2 . 1.341(3) ?
    C2 S1 . 1.666(2) ?
    N2 C21 . 1.424(3) ?
    N2 H2 . 0.873(10) ?
    Cl1 C14 . 1.739(2) ?
    Cl2 C22 . 1.727(3) ?
    Cl3 C24 . 1.751(3) ?
    Cl4 C26 . 1.726(3) ?
    C11 C16 . 1.397(3) ?
    C11 C12 . 1.403(3) ?
    C12 C13 . 1.395(3) ?
    C12 H12 . 0.9500 ?
    C13 C14 . 1.389(3) ?
    C13 H13 . 0.9500 ?
    C14 C15 . 1.385(3) ?
    C15 C16 . 1.388(3) ?
    C15 H15 . 0.9500 ?
    C16 H16 . 0.9500 ?
    C21 C22 . 1.394(4) ?
    C21 C26 . 1.394(3) ?
    C22 C23 . 1.390(4) ?
    C23 C24 . 1.372(4) ?
    C23 H23 . 0.9500 ?
    C24 C25 . 1.386(4) ?
    C25 C26 . 1.396(3) ?
    C25 H25 . 0.9500 ?
    C1A O1A . 1.234(3) ?
    C1A N1A . 1.376(3) ?
    C1A C11A . 1.493(3) ?
    N1A C2A . 1.398(3) ?
    N1A H1A . 0.874(10) ?
    C2A N2A . 1.342(3) ?
    C2A S1A . 1.664(2) ?
    N2A C21A . 1.423(3) ?
    N2A H2A . 0.877(10) ?
    Cl1A C14A . 1.743(2) ?
    Cl2A C22A . 1.732(3) ?
    Cl3A C24A . 1.741(2) ?
    Cl4A C26A . 1.735(2) ?
    C11A C12A . 1.392(3) ?
    C11A C16A . 1.398(3) ?
    C12A C13A . 1.393(3) ?
    C12A H12A . 0.9500 ?
    C13A C14A . 1.376(4) ?
    C13A H13A . 0.9500 ?
    C14A C15A . 1.396(4) ?
    C15A C16A . 1.385(3) ?
    C15A H15A . 0.9500 ?
    C16A H16A . 0.9500 ?
    C21A C26A . 1.393(3) ?
    C21A C22A . 1.392(3) ?
    C22A C23A . 1.392(3) ?
    C23A C24A . 1.386(4) ?
    C23A H23A . 0.9500 ?
    C24A C25A . 1.376(4) ?
    C25A C26A . 1.389(3) ?
    C25A H25A . 0.9500 ?
    O1W H1WA . 0.855(10) ?
    O1W H1WB . 0.855(10) ?
loop_
    _geom_angle_atom_site_label_1
    _geom_angle_atom_site_label_2
    _geom_angle_atom_site_label_3
    _geom_angle_site_symmetry_1
    _geom_angle_site_symmetry_3
    _geom_angle
    _geom_angle_publ_flag
    O1 C1 N1 . . 121.66(19) ?
    O1 C1 C11 . . 121.1(2) ?
    N1 C1 C11 . . 117.2(2) ?
    C1 N1 C2 . . 128.6(2) ?
    C1 N1 H1 . . 116.8(19) ?
    C2 N1 H1 . . 114.6(19) ?
    N2 C2 N1 . . 115.6(2) ?
    N2 C2 S1 . . 123.59(16) ?
    N1 C2 S1 . . 120.80(18) ?
    C2 N2 C21 . . 121.19(19) ?
    C2 N2 H2 . . 121(2) ?
    C21 N2 H2 . . 117(2) ?
    C16 C11 C12 . . 119.2(2) ?
    C16 C11 C1 . . 117.0(2) ?
    C12 C11 C1 . . 123.8(2) ?
    C13 C12 C11 . . 120.5(2) ?
    C13 C12 H12 . . 119.8 ?
    C11 C12 H12 . . 119.8 ?
    C14 C13 C12 . . 118.9(2) ?
    C14 C13 H13 . . 120.6 ?
    C12 C13 H13 . . 120.6 ?
    C15 C14 C13 . . 121.6(2) ?
    C15 C14 Cl1 . . 119.17(18) ?
    C13 C14 Cl1 . . 119.25(19) ?
    C14 C15 C16 . . 119.3(2) ?
    C14 C15 H15 . . 120.4 ?
    C16 C15 H15 . . 120.4 ?
    C15 C16 C11 . . 120.6(2) ?
    C15 C16 H16 . . 119.7 ?
    C11 C16 H16 . . 119.7 ?
    C22 C21 C26 . . 117.9(2) ?
    C22 C21 N2 . . 121.1(2) ?
    C26 C21 N2 . . 121.0(2) ?
    C23 C22 C21 . . 121.9(3) ?
    C23 C22 Cl2 . . 118.9(2) ?
    C21 C22 Cl2 . . 119.17(18) ?
    C24 C23 C22 . . 118.0(3) ?
    C24 C23 H23 . . 121.0 ?
    C22 C23 H23 . . 121.0 ?
    C23 C24 C25 . . 122.9(2) ?
    C23 C24 Cl3 . . 118.6(2) ?
    C25 C24 Cl3 . . 118.6(2) ?
    C24 C25 C26 . . 117.8(3) ?
    C24 C25 H25 . . 121.1 ?
    C26 C25 H25 . . 121.1 ?
    C21 C26 C25 . . 121.5(2) ?
    C21 C26 Cl4 . . 119.26(17) ?
    C25 C26 Cl4 . . 119.2(2) ?
    O1A C1A N1A . . 122.7(2) ?
    O1A C1A C11A . . 120.9(2) ?
    N1A C1A C11A . . 116.4(2) ?
    C1A N1A C2A . . 128.1(2) ?
    C1A N1A H1A . . 118.0(19) ?
    C2A N1A H1A . . 113.9(19) ?
    N2A C2A N1A . . 115.6(2) ?
    N2A C2A S1A . . 123.96(17) ?
    N1A C2A S1A . . 120.39(17) ?
    C2A N2A C21A . . 121.5(2) ?
    C2A N2A H2A . . 122(2) ?
    C21A N2A H2A . . 116(2) ?
    C12A C11A C16A . . 119.0(2) ?
    C12A C11A C1A . . 123.9(2) ?
    C16A C11A C1A . . 117.0(2) ?
    C11A C12A C13A . . 120.8(2) ?
    C11A C12A H12A . . 119.6 ?
    C13A C12A H12A . . 119.6 ?
    C14A C13A C12A . . 119.1(2) ?
    C14A C13A H13A . . 120.5 ?
    C12A C13A H13A . . 120.5 ?
    C13A C14A C15A . . 121.5(2) ?
    C13A C14A Cl1A . . 119.6(2) ?
    C15A C14A Cl1A . . 118.9(2) ?
    C16A C15A C14A . . 118.8(2) ?
    C16A C15A H15A . . 120.6 ?
    C14A C15A H15A . . 120.6 ?
    C15A C16A C11A . . 120.8(2) ?
    C15A C16A H16A . . 119.6 ?
    C11A C16A H16A . . 119.6 ?
    C26A C21A C22A . . 117.8(2) ?
    C26A C21A N2A . . 121.7(2) ?
    C22A C21A N2A . . 120.5(2) ?
    C21A C22A C23A . . 121.6(2) ?
    C21A C22A Cl2A . . 119.99(18) ?
    C23A C22A Cl2A . . 118.4(2) ?
    C24A C23A C22A . . 118.2(2) ?
    C24A C23A H23A . . 120.9 ?
    C22A C23A H23A . . 120.9 ?
    C25A C24A C23A . . 122.1(2) ?
    C25A C24A Cl3A . . 119.3(2) ?
    C23A C24A Cl3A . . 118.6(2) ?
    C24A C25A C26A . . 118.4(2) ?
    C24A C25A H25A . . 120.8 ?
    C26A C25A H25A . . 120.8 ?
    C25A C26A C21A . . 121.8(2) ?
    C25A C26A Cl4A . . 118.7(2) ?
    C21A C26A Cl4A . . 119.46(17) ?
    H1WA O1W H1WB . . 118(3) ?
loop_
    _geom_torsion_atom_site_label_1
    _geom_torsion_atom_site_label_2
    _geom_torsion_atom_site_label_3
    _geom_torsion_atom_site_label_4
    _geom_torsion_site_symmetry_1
    _geom_torsion_site_symmetry_2
    _geom_torsion_site_symmetry_3
    _geom_torsion_site_symmetry_4
    _geom_torsion
    _geom_torsion_publ_flag
    O1 C1 N1 C2 . . . . -1.6(4) ?
    C11 C1 N1 C2 . . . . 177.8(2) ?
    C1 N1 C2 N2 . . . . -1.6(4) ?
    C1 N1 C2 S1 . . . . 178.25(19) ?
    N1 C2 N2 C21 . . . . -175.6(2) ?
    S1 C2 N2 C21 . . . . 4.6(3) ?
    O1 C1 C11 C16 . . . . -12.9(3) ?
    N1 C1 C11 C16 . . . . 167.7(2) ?
    O1 C1 C11 C12 . . . . 165.2(2) ?
    N1 C1 C11 C12 . . . . -14.1(3) ?
    C16 C11 C12 C13 . . . . 1.0(4) ?
    C1 C11 C12 C13 . . . . -177.1(2) ?
    C11 C12 C13 C14 . . . . 0.0(4) ?
    C12 C13 C14 C15 . . . . -0.7(4) ?
    C12 C13 C14 Cl1 . . . . 178.12(19) ?
    C13 C14 C15 C16 . . . . 0.3(4) ?
    Cl1 C14 C15 C16 . . . . -178.50(19) ?
    C14 C15 C16 C11 . . . . 0.7(4) ?
    C12 C11 C16 C15 . . . . -1.4(4) ?
    C1 C11 C16 C15 . . . . 176.9(2) ?
    C2 N2 C21 C22 . . . . -100.5(3) ?
    C2 N2 C21 C26 . . . . 81.6(3) ?
    C26 C21 C22 C23 . . . . -1.8(4) ?
    N2 C21 C22 C23 . . . . -179.8(2) ?
    C26 C21 C22 Cl2 . . . . 177.95(19) ?
    N2 C21 C22 Cl2 . . . . 0.0(3) ?
    C21 C22 C23 C24 . . . . 0.7(4) ?
    Cl2 C22 C23 C24 . . . . -179.1(2) ?
    C22 C23 C24 C25 . . . . 0.2(4) ?
    C22 C23 C24 Cl3 . . . . 179.5(2) ?
    C23 C24 C25 C26 . . . . 0.1(4) ?
    Cl3 C24 C25 C26 . . . . -179.2(2) ?
    C22 C21 C26 C25 . . . . 2.1(4) ?
    N2 C21 C26 C25 . . . . -179.9(2) ?
    C22 C21 C26 Cl4 . . . . -176.13(19) ?
    N2 C21 C26 Cl4 . . . . 1.8(3) ?
    C24 C25 C26 C21 . . . . -1.3(4) ?
    C24 C25 C26 Cl4 . . . . 176.9(2) ?
    O1A C1A N1A C2A . . . . 5.1(4) ?
    C11A C1A N1A C2A . . . . -174.6(2) ?
    C1A N1A C2A N2A . . . . -1.7(3) ?
    C1A N1A C2A S1A . . . . 178.52(19) ?
    N1A C2A N2A C21A . . . . -179.3(2) ?
    S1A C2A N2A C21A . . . . 0.4(3) ?
    O1A C1A C11A C12A . . . . -155.0(2) ?
    N1A C1A C11A C12A . . . . 24.7(3) ?
    O1A C1A C11A C16A . . . . 21.6(3) ?
    N1A C1A C11A C16A . . . . -158.7(2) ?
    C16A C11A C12A C13A . . . . -0.3(4) ?
    C1A C11A C12A C13A . . . . 176.2(2) ?
    C11A C12A C13A C14A . . . . 0.9(4) ?
    C12A C13A C14A C15A . . . . -0.3(4) ?
    C12A C13A C14A Cl1A . . . . 179.9(2) ?
    C13A C14A C15A C16A . . . . -0.9(4) ?
    Cl1A C14A C15A C16A . . . . 179.0(2) ?
    C14A C15A C16A C11A . . . . 1.4(4) ?
    C12A C11A C16A C15A . . . . -0.8(4) ?
    C1A C11A C16A C15A . . . . -177.6(2) ?
    C2A N2A C21A C26A . . . . -85.7(3) ?
    C2A N2A C21A C22A . . . . 95.8(3) ?
    C26A C21A C22A C23A . . . . 2.0(4) ?
    N2A C21A C22A C23A . . . . -179.5(2) ?
    C26A C21A C22A Cl2A . . . . -177.46(18) ?
    N2A C21A C22A Cl2A . . . . 1.1(3) ?
    C21A C22A C23A C24A . . . . -1.8(4) ?
    Cl2A C22A C23A C24A . . . . 177.66(19) ?
    C22A C23A C24A C25A . . . . 0.7(4) ?
    C22A C23A C24A Cl3A . . . . -177.60(19) ?
    C23A C24A C25A C26A . . . . 0.1(4) ?
    Cl3A C24A C25A C26A . . . . 178.41(19) ?
    C24A C25A C26A C21A . . . . 0.1(4) ?
    C24A C25A C26A Cl4A . . . . -179.14(19) ?
    C22A C21A C26A C25A . . . . -1.1(4) ?
    N2A C21A C26A C25A . . . . -179.6(2) ?
    C22A C21A C26A Cl4A . . . . 178.12(18) ?
    N2A C21A C26A Cl4A . . . . -0.4(3) ?
loop_
    _geom_hbond_atom_site_label_D
    _geom_hbond_atom_site_label_H
    _geom_hbond_atom_site_label_A
    _geom_hbond_site_symmetry_A
    _geom_hbond_distance_DH
    _geom_hbond_distance_HA
    _geom_hbond_distance_DA
    _geom_hbond_angle_DHA
    N1 H1 O1W . 0.866(10) 2.211(17) 2.997(3) 151(3)
    N2 H2 O1 . 0.873(10) 1.97(2) 2.627(2) 131(3)
    N2 H2 O1A 4_575 0.873(10) 2.26(2) 2.931(3) 133(2)
    N1A H1A O1W . 0.874(10) 1.964(13) 2.816(3) 164(3)
    N2A H2A O1A . 0.877(10) 1.98(3) 2.637(3) 130(3)
    N2A H2A O1 4_576 0.877(10) 2.31(2) 3.001(3) 136(3)
    O1W H1WA S1A . 0.855(10) 2.67(3) 3.215(2) 123(3)
    O1W H1WA Cl3 3_566 0.855(10) 2.84(3) 3.388(2) 123(3)
    O1W H1WB S1 . 0.855(10) 2.36(2) 3.091(2) 144(3)
data_global
_journal_date_recd_electronic     2008-12-02
_journal_date_accepted     2008-12-06
_journal_name_full     'Acta Crystallographica, Section E'
_journal_year     2009
_journal_volume     65
_journal_issue      1
_journal_page_first     o143
_journal_page_last     o143
_journal_paper_category     QO
_journal_coeditor_code     SI2141
_publ_contact_author_name
;
'Badshah, Amin'
;
_publ_contact_author_address
;
Department of Chemistry
Quaid-i-Azam University Islamabad
45320-Pakistan
;
_publ_contact_author_email     aminbadshah@yahoo.com
_publ_contact_author_fax     ?
_publ_contact_author_phone     ?
_publ_section_title
;
1-(4-Chlorobenzoyl)-3-(2,4,6-trichlorophenyl)thiourea hemihydrate
;
loop_
    _publ_author_name
    _publ_author_address
    'Khawar Rauf, M.'
;
Department of Chemistry
Quaid-i-Azam University Islamabad
45320-Pakistan
;
    'Bolte, Michael'
;
Institut f\"ur Anorganische Chemie
J. W. Goethe-Universit\"at Frankfurt
Max-von-Laue-Str. 7
60438 Frankfurt/Main
Germany
;
    'Badshah, Amin'
;
Department of Chemistry
Quaid-i-Azam University Islamabad
45320-Pakistan
;
