# Supplementary material for: 1-(4-Chloro­benzo­yl)-3-(2,4,6-trichloro­phen­yl)thio­urea hemihydrate
Source: Acta Crystallogr Sect E Struct Rep Online. 2008 Dec 17;65(Pt 1):o143. doi: 10.1107/S1600536808041251 (PMC2968059; doi:10.1107/S1600536808041251)
Supplement: Supplementary file 2 [file e-65-0o143-Isup2.hkl]

# 
# h,k,l, Fc-squared, Fo-squared, sigma(Fo-squared) and status flag 
# 
data_I
_shelx_title ' rauf28 in P2(1)/c' 
_shelx_refln_list_code          4 
_shelx_F_calc_maximum      308.05 
_exptl_crystal_F_000      1624.00 
_reflns_d_resolution_high  0.7855 
 
loop_ 
 _symmetry_equiv_pos_as_xyz 
 'x, y, z' 
 '-x, y+1/2, -z+1/2' 
 '-x, -y, -z' 
 'x, -y-1/2, z-1/2' 
 
_cell_length_a    16.1428 
_cell_length_b    13.7340 
_cell_length_c    16.2850 
_cell_angle_alpha  90.000 
_cell_angle_beta  112.216 
_cell_angle_gamma  90.000 
 
_shelx_F_squared_multiplier     1.000 
 
loop_ 
 _refln_index_h 
 _refln_index_k 
 _refln_index_l 
 _refln_F_squared_calc 
 _refln_F_squared_meas 
 _refln_F_squared_sigma 
 _refln_observed_status 
   7   0   0    11411.41    13195.56    135.40 o 
   8   0   0     3230.18     3320.15     42.33 o 
   9   0   0      659.45      555.36     21.69 o 
  10   0   0      519.55      590.57     20.64 o 
  11   0   0     1798.86     1885.13     27.57 o 
  12   0   0     7010.14     7823.93     69.47 o 
  13   0   0     4374.93     4755.27     45.87 o 
  14   0   0      243.53      341.41     22.31 o 
  15   0   0        9.08       32.06     15.05 o 
  16   0   0       37.49       43.47     15.05 o 
  17   0   0      260.58      279.56     12.91 o 
  18   0   0      230.63      198.07     17.45 o 
   2   1   0      451.68      398.40     11.72 o 
   3   1   0     1284.81     1014.89     18.48 o 
   4   1   0     5966.48     6035.16     70.61 o 
   5   1   0     1853.86     1918.38     33.40 o 
   6   1   0     1680.39     1851.83     32.44 o 
   7   1   0     2603.51     2384.49     33.97 o 
   8   1   0     4797.50     5415.35     59.43 o 
   9   1   0     7056.07     7914.27     76.54 o 
  10   1   0       59.46       61.62     11.44 o 
  11   1   0      368.96      348.87     14.37 o 
  12   1   0     4181.43     4636.23     42.64 o 
  13   1   0      366.37      426.15     28.19 o 
  14   1   0     1049.53     1132.24     89.05 o 
  15   1   0      422.97      467.80     10.09 o 
  16   1   0       19.11       44.21     10.63 o 
  17   1   0     1866.09     1846.29     34.09 o 
  18   1   0      127.89      125.13      8.89 o 
   0   2   0      113.57      253.79     12.35 o 
   1   2   0     4084.31     3372.38     35.10 o 
   2   2   0     6518.95     5376.05    106.43 o 
   3   2   0     5048.61     4788.98     38.32 o 
   4   2   0      123.31       54.39      7.54 o 
   5   2   0     2285.09     2184.68     93.08 o 
   6   2   0        3.57       32.56     11.66 o 
   7   2   0       64.96       60.74     17.44 o 
   8   2   0    14528.70    15254.93    389.69 o 
   9   2   0     1566.97     1681.79     43.91 o 
  10   2   0      304.08      323.49     19.49 o 
  11   2   0        2.50       17.46     13.38 o 
  12   2   0    21694.12    23518.03    540.21 o 
  13   2   0      733.92      808.99     26.65 o 
  14   2   0      755.81      814.16     27.88 o 
  15   2   0      268.03      257.44     11.21 o 
  16   2   0      354.24      300.40     10.67 o 
  17   2   0      158.41      167.83     11.93 o 
  18   2   0      213.12      233.57     14.66 o 
   1   3   0     3926.01     3537.82     42.88 o 
   2   3   0    21949.28    20256.62    483.01 o 
   3   3   0      585.30      627.18     15.58 o 
   4   3   0     5385.39     5029.05    207.65 o 
   5   3   0     3103.15     3022.02    154.72 o 
   6   3   0     8889.26     8378.99    183.35 o 
   7   3   0      420.37      536.83     33.47 o 
   8   3   0      236.71      303.11     20.19 o 
   9   3   0     4854.90     4963.93    134.21 o 
  10   3   0     2802.63     2795.41    143.04 o 
  11   3   0     1454.96     1486.37     19.68 o 
  12   3   0      726.48      751.48     17.66 o 
  13   3   0      997.93      985.65     22.41 o 
  14   3   0     1018.02     1063.03     36.17 o 
  15   3   0       68.72       81.37     14.55 o 
  16   3   0       11.94        8.69     10.91 o 
  17   3   0     1503.48     1507.80     51.21 o 
  18   3   0     1127.79     1024.93     48.45 o 
   1   4   0    38954.63    36587.26    532.42 o 
   2   4   0      942.53     1326.94     13.07 o 
   3   4   0      146.29      227.21      7.02 o 
   4   4   0     4342.50     4492.41    139.90 o 
   5   4   0       13.75       52.05      8.87 o 
   6   4   0     1963.48     1952.47     82.71 o 
   7   4   0      563.36      608.65     23.62 o 
   8   4   0     1142.09     1191.00     18.57 o 
   9   4   0    11055.65    11907.77    176.68 o 
  10   4   0      509.76      485.36     57.36 o 
  11   4   0      555.40      699.58     17.29 o 
  12   4   0     7191.27     7904.79    303.07 o 
  13   4   0      393.73      342.96     23.67 o 
  14   4   0     2005.23     2147.63     41.37 o 
  15   4   0        1.12       -1.55      9.46 o 
  16   4   0      507.07      530.04     31.25 o 
  17   4   0       14.02       21.12     13.39 o 
  18   4   0      179.03      175.28     14.43 o 
   1   5   0        6.69       10.85      6.18 o 
   2   5   0       14.60        8.98      5.64 o 
   3   5   0      124.05      124.93      8.74 o 
   4   5   0     1073.91     1190.99     20.29 o 
   5   5   0     3981.87     4063.44    172.42 o 
   6   5   0    15644.05    16098.21    462.02 o 
   7   5   0       18.04       22.42      9.61 o 
   8   5   0     4509.48     4906.46    162.93 o 
   9   5   0      502.57      515.04     13.30 o 
  10   5   0     1621.89     1728.19     20.07 o 
  11   5   0     1305.91     1285.95    119.08 o 
  12   5   0       21.06       21.21     12.61 o 
  13   5   0      937.01      891.41     39.54 o 
  14   5   0     1000.96      992.01     47.75 o 
  15   5   0      791.59      840.88     41.92 o 
  16   5   0      180.71      188.74     10.33 o 
  17   5   0      139.51      134.84     11.97 o 
  18   5   0      273.76      194.78     32.35 o 
   0   6   0      700.45      651.83     15.50 o 
   1   6   0    14928.12    14518.27    160.66 o 
   2   6   0     5582.67     5631.10    129.71 o 
   3   6   0     4113.80     3672.60    121.98 o 
   4   6   0      362.71      298.86     11.46 o 
   5   6   0     1648.95     1885.09     60.63 o 
   6   6   0      245.77      345.03     13.48 o 
   7   6   0      202.40      186.73      8.37 o 
   8   6   0       15.00       24.77      6.51 o 
   9   6   0       21.13       44.25      8.67 o 
  10   6   0       20.27       18.56     11.18 o 
  11   6   0       45.69       50.78     12.41 o 
  12   6   0        9.45       29.42     15.67 o 
  13   6   0      120.62      142.75     11.28 o 
  14   6   0       60.95       70.90     18.30 o 
  15   6   0      106.01       99.44     21.02 o 
  16   6   0      114.33      132.80     13.57 o 
  17   6   0       87.46       82.25     13.01 o 
   1   7   0     2703.96     2755.77     74.42 o 
   2   7   0    11669.62    11984.21    308.37 o 
   3   7   0     1985.41     2155.33     55.74 o 
   4   7   0     6689.21     6942.44    187.54 o 
   5   7   0      382.92      350.59     10.19 o 
   6   7   0     4184.69     3997.04    184.17 o 
   7   7   0      392.52      414.59     12.55 o 
   8   7   0      137.02      221.00      9.52 o 
   9   7   0      115.59      109.58      8.99 o 
  10   7   0      249.11      271.47      8.77 o 
  11   7   0        0.00        7.45     10.36 o 
  12   7   0     2100.23     2441.35     26.71 o 
  13   7   0      108.55      123.17     10.01 o 
  14   7   0       24.20       18.01     12.06 o 
  15   7   0      184.77      199.46     13.64 o 
  16   7   0      364.88      346.00     59.84 o 
  17   7   0        3.56        4.06     10.00 o 
   0   8   0     1452.76     1486.45    115.43 o 
   1   8   0      509.28      552.68     31.82 o 
   2   8   0      137.37      157.68      7.68 o 
   3   8   0     3765.67     3857.48    183.05 o 
   4   8   0     1142.15     1147.16     51.51 o 
   5   8   0     2517.70     2776.97     95.08 o 
   6   8   0      212.82      253.16     10.72 o 
   7   8   0      339.72      355.29     31.26 o 
   8   8   0      677.37      692.55     39.25 o 
   9   8   0     1308.20     1633.98     51.45 o 
  10   8   0      465.34      539.53     24.29 o 
  11   8   0      422.46      471.33     24.94 o 
  12   8   0      111.54      134.00     10.27 o 
  13   8   0      228.56      254.14     12.24 o 
  14   8   0       15.12       18.69     12.97 o 
  15   8   0      279.16      286.04     13.43 o 
  16   8   0        0.00        2.22     12.20 o 
   1   9   0        2.76       11.74      8.01 o 
   2   9   0     2166.51     2391.83    103.15 o 
   3   9   0     1901.25     1854.32     53.30 o 
   4   9   0      907.92      947.41     40.39 o 
   5   9   0      518.66      550.62     20.65 o 
   6   9   0      472.93      441.17     16.52 o 
   7   9   0      320.46      342.80     15.94 o 
   8   9   0      367.75      366.14     24.94 o 
   9   9   0     1303.36     1425.87     68.86 o 
  10   9   0      639.42      625.34     21.32 o 
  11   9   0        3.53       20.60      9.48 o 
  12   9   0     1015.11     1109.28     18.32 o 
  13   9   0       76.00       92.47     13.44 o 
  14   9   0      200.03      208.71     16.63 o 
  15   9   0       18.37        2.24     14.03 o 
  16   9   0      340.35      298.29     21.92 o 
   0  10   0     1561.84     1669.21    117.84 o 
   1  10   0     3488.72     3353.20    150.45 o 
   2  10   0      458.53      475.36     10.39 o 
   3  10   0       51.82       48.24      6.61 o 
   4  10   0     1550.06     1590.46    103.47 o 
   5  10   0     2472.41     2575.26    134.19 o 
   6  10   0       93.29       91.22     12.12 o 
   7  10   0      809.47      894.36     45.51 o 
   8  10   0      366.86      339.19     11.38 o 
   9  10   0     1918.92     2113.66     67.80 o 
  10  10   0     1136.40     1214.28    118.15 o 
  11  10   0      347.12      368.55     12.70 o 
  12  10   0     1061.56     1106.17     51.65 o 
  13  10   0      377.63      353.55     17.61 o 
  14  10   0       97.86      111.66     12.10 o 
  15  10   0        4.73       -1.32     11.12 o 
   1  11   0     1545.82     1625.06     93.43 o 
   2  11   0     3291.92     3301.00    171.05 o 
   3  11   0        2.51       21.67      8.78 o 
   4  11   0      268.18      264.19     22.25 o 
   5  11   0      481.93      545.30     33.50 o 
   6  11   0      452.47      487.35     33.06 o 
   7  11   0        4.50       20.62      7.80 o 
   8  11   0      120.85      130.87     11.99 o 
   9  11   0      116.02      140.54     12.44 o 
  10  11   0       30.33       38.97     10.75 o 
  11  11   0      739.21      857.59     51.89 o 
  12  11   0      246.73      235.33     14.81 o 
  13  11   0       12.06       17.94     16.79 o 
  14  11   0       79.19       66.75     14.04 o 
   0  12   0     7039.29     7112.95    787.50 o 
   1  12   0        4.89       17.33      7.19 o 
   2  12   0        5.87       11.68      6.76 o 
   3  12   0      299.16      295.84     17.92 o 
   4  12   0      281.99      338.37     20.02 o 
   5  12   0     1222.31     1198.61     74.85 o 
   6  12   0       14.16       31.14      9.53 o 
   7  12   0      245.18      208.63     16.15 o 
   8  12   0      808.85      736.13     59.45 o 
   9  12   0       12.18       18.32     10.48 o 
  10  12   0      313.01      338.39     41.52 o 
  11  12   0       37.95       42.71     10.29 o 
  12  12   0      314.84      359.34     45.01 o 
  13  12   0       32.39       28.71     13.73 o 
   1  13   0       62.55       65.31      7.88 o 
   2  13   0      877.08      893.42     62.45 o 
   3  13   0     1256.67     1325.68     79.63 o 
   4  13   0        0.02       -6.44      9.30 o 
   5  13   0      130.19      158.08     18.37 o 
   6  13   0        1.38       11.80      8.76 o 
   7  13   0      574.05      568.03     41.73 o 
   8  13   0      100.88      111.59      9.35 o 
   9  13   0      276.12      291.04     25.93 o 
  10  13   0        3.49        3.11     12.71 o 
  11  13   0      267.68      222.10     36.98 o 
  12  13   0      443.86      466.45     65.38 o 
   0  14   0       56.08       77.06     10.17 o 
   1  14   0       45.03       37.74      7.88 o 
   2  14   0     1519.36     1480.82    137.60 o 
   3  14   0       14.02       12.94      7.96 o 
   4  14   0        6.89       17.35     10.12 o 
   5  14   0      231.09      207.58     25.02 o 
   6  14   0      247.47      239.34     30.34 o 
   7  14   0       70.60       84.50     15.66 o 
   8  14   0        0.69        6.62      8.88 o 
   9  14   0        3.20      -10.38     10.38 o 
  10  14   0      144.12      140.46     20.89 o 
  11  14   0       91.35       97.10     17.13 o 
   1  15   0      131.44      119.15      7.60 o 
   2  15   0      111.62      126.04      9.86 o 
   3  15   0       20.81       36.66     11.08 o 
   4  15   0      129.83      141.89     15.34 o 
   5  15   0      325.73      325.78     17.72 o 
   6  15   0      200.31      147.35     14.18 o 
   7  15   0        5.51       19.25     10.03 o 
   8  15   0      114.88      138.03     13.64 o 
   9  15   0       52.33       37.24     13.76 o 
   0  16   0      262.08      186.38     12.49 o 
   1  16   0        0.55        7.29      8.82 o 
   2  16   0       76.81       64.31     10.07 o 
   3  16   0      534.65      572.27     99.98 o 
   4  16   0      134.76      144.60     20.99 o 
   5  16   0        3.49       -0.66      9.47 o 
   6  16   0       77.64       62.83      9.98 o 
   7  16   0       37.35       40.03     11.74 o 
   1  17   0       82.79       70.94      8.60 o 
   2  17   0       27.51       29.49      9.89 o 
   3  17   0       36.60       41.66     12.18 o 
   4  17   0       57.55       56.18     12.49 o 
 -19   1   1       39.27       27.07      8.78 o 
 -18   1   1      378.58      379.09     17.26 o 
 -17   1   1      586.37      552.90     17.13 o 
 -16   1   1      140.62      149.52     12.23 o 
 -15   1   1      361.42      345.91     13.69 o 
 -14   1   1     2046.46     2110.13     43.83 o 
 -13   1   1     2243.70     2495.40     84.09 o 
 -12   1   1      857.91      923.50     60.29 o 
 -11   1   1      209.39      260.17     19.73 o 
 -10   1   1     8764.89     9019.53    676.93 o 
  -9   1   1    11247.12    11490.36    107.07 o 
  -8   1   1        0.16       20.21     15.62 o 
  -7   1   1       41.49       12.66     16.01 o 
  -6   1   1      145.01      196.54     11.06 o 
  -5   1   1      709.81      557.41     21.64 o 
  -4   1   1      418.82      504.81     22.69 o 
  -3   1   1    14448.39    13566.02    361.00 o 
  -2   1   1     5110.59     4534.45    166.93 o 
  -1   1   1       98.91      204.15     14.91 o 
   1   1   1     1672.19     1833.20     42.47 o 
   2   1   1      329.77      327.79     14.55 o 
   3   1   1     5077.06     5595.91     99.81 o 
   4   1   1       74.85       54.63      8.56 o 
   5   1   1      376.77      602.08     20.21 o 
   6   1   1     1683.64     1573.29     29.00 o 
   7   1   1       64.08      153.66     71.83 o 
   8   1   1      420.24      340.74     10.58 o 
   9   1   1      212.45      219.12     12.09 o 
  10   1   1      586.59      555.10     21.86 o 
  11   1   1      313.37      342.95     26.44 o 
  12   1   1      363.09      423.39     17.37 o 
  13   1   1       28.36       26.00     10.57 o 
  14   1   1      961.89     1055.29     18.48 o 
  15   1   1      665.72      642.05     31.49 o 
  16   1   1      126.51      138.96     11.68 o 
  17   1   1       95.84       82.02      9.74 o 
  18   1   1      590.26      569.03     27.20 o 
 -19   2   1       38.97       47.18     10.15 o 
 -18   2   1       25.67       19.93      9.52 o 
 -17   2   1        3.05       15.57     14.09 o 
 -16   2   1      634.99      670.46     13.06 o 
 -15   2   1      828.96      865.00     14.19 o 
 -14   2   1        0.07        2.98      9.72 o 
 -13   2   1      774.21      714.63     22.93 o 
 -12   2   1       34.47       48.28     11.53 o 
 -11   2   1      121.10      117.53      9.91 o 
 -10   2   1      152.01      193.67     12.79 o 
  -9   2   1      104.55      180.07     25.01 o 
  -8   2   1        5.74       18.45      8.39 o 
  -7   2   1      779.06      778.56     54.92 o 
  -6   2   1      623.81      555.33     15.29 o 
  -5   2   1      952.50     1077.90     33.06 o 
  -4   2   1     4750.50     4987.43    168.96 o 
  -3   2   1      777.40      740.00     41.82 o 
  -2   2   1     2535.62     2006.16     42.85 o 
  -1   2   1     4191.81     3496.16    156.57 o 
   0   2   1      211.03      266.89      8.13 o 
   1   2   1     1357.49     1152.79     49.65 o 
   2   2   1     3246.00     3046.49    123.30 o 
   3   2   1      376.65      357.07     21.21 o 
   4   2   1     1001.68      987.26     16.45 o 
   5   2   1     9617.70     9646.02    162.80 o 
   6   2   1     1480.76     1641.03     59.58 o 
   7   2   1     3455.98     3404.00     38.36 o 
   8   2   1       47.07       49.16     16.01 o 
   9   2   1     4266.25     4424.56     46.63 o 
  10   2   1     1096.32     1099.10     20.33 o 
  11   2   1     4600.64     4742.30     33.88 o 
  12   2   1      385.29      396.21     11.20 o 
  13   2   1        3.41        4.94      8.42 o 
  14   2   1       48.19       58.08      9.14 o 
  15   2   1       53.50       46.44     10.22 o 
  16   2   1      128.08      118.34     12.72 o 
  17   2   1        2.51       -2.33      9.47 o 
  18   2   1      317.85      287.14     18.23 o 
 -19   3   1      188.08      147.98     10.09 o 
 -18   3   1       78.45       80.10      9.89 o 
 -17   3   1      175.99      181.90      9.78 o 
 -16   3   1        8.37        9.29     10.25 o 
 -15   3   1     1452.31     1577.37     18.15 o 
 -14   3   1      322.37      338.80     18.80 o 
 -13   3   1        0.05        5.24     11.24 o 
 -12   3   1        5.44       19.31     14.32 o 
 -11   3   1     2218.40     2453.14    113.78 o 
 -10   3   1       50.90       48.18     12.77 o 
  -9   3   1     6219.15     6789.34     98.56 o 
  -8   3   1        0.70       -5.69      9.88 o 
  -7   3   1     7205.22     6978.30    266.69 o 
  -6   3   1     1129.36     1262.41     30.67 o 
  -5   3   1      874.57      980.72     33.55 o 
  -4   3   1     5003.81     4851.74    182.78 o 
  -3   3   1      517.53      614.81     15.56 o 
  -2   3   1    28196.57    25776.55    618.01 o 
  -1   3   1     6122.76     4703.10     90.70 o 
   0   3   1    17384.77    15146.27    435.56 o 
   1   3   1     5207.44     4595.17     29.99 o 
   2   3   1    16655.71    14585.63    718.43 o 
   3   3   1       83.89      140.73     12.12 o 
   4   3   1     1612.49     1424.17     17.49 o 
   5   3   1      776.05     1003.14     47.04 o 
   6   3   1      369.51      323.94     15.35 o 
   7   3   1     5487.57     6063.42    248.31 o 
   8   3   1      724.79      832.33     53.75 o 
   9   3   1       90.05      128.82     12.37 o 
  10   3   1      198.15      205.98     14.50 o 
  11   3   1     5651.02     6061.56    436.44 o 
  12   3   1       48.32       75.15     11.37 o 
  13   3   1      301.45      310.18     10.72 o 
  14   3   1       54.68       69.86     13.08 o 
  15   3   1      662.95      636.14     34.68 o 
  16   3   1        2.63       13.24      9.10 o 
  17   3   1        3.89       -0.59     11.92 o 
  18   3   1        3.45       16.29     14.32 o 
 -18   4   1       10.68       21.69      9.69 o 
 -17   4   1      595.92      529.12     11.51 o 
 -16   4   1       11.28       42.20     12.24 o 
 -15   4   1     2019.81     1987.31     30.03 o 
 -14   4   1      699.59      782.40     71.00 o 
 -13   4   1     2211.11     2317.02     95.15 o 
 -12   4   1       97.13      106.79     11.89 o 
 -11   4   1     1195.32     1257.54     58.05 o 
 -10   4   1      256.72      280.32     36.64 o 
  -9   4   1      146.97      120.49     12.89 o 
  -8   4   1     6500.41     6719.80    697.40 o 
  -7   4   1    11331.33    12429.59    128.14 o 
  -6   4   1     1682.00     1579.49     64.90 o 
  -5   4   1       12.08       12.24      5.67 o 
  -4   4   1     4253.49     4266.79    142.11 o 
  -3   4   1    39897.57    35459.30   1431.75 o 
  -2   4   1    14095.76    13041.80    249.13 o 
  -1   4   1    61759.23    55796.36    892.71 o 
   0   4   1    30979.69    27598.48    308.61 o 
   1   4   1    14885.00    14763.04    431.72 o 
   2   4   1     9696.97     8912.31    144.45 o 
   3   4   1      239.43      233.89      7.64 o 
   4   4   1       34.70       46.45      6.84 o 
   5   4   1      694.01      717.41     33.68 o 
   6   4   1     1587.17     1640.42     59.81 o 
   7   4   1     7098.09     7588.92    284.49 o 
   8   4   1     3686.68     4079.96     33.34 o 
   9   4   1      492.22      502.78     18.56 o 
  10   4   1     4846.98     5233.40     37.04 o 
  11   4   1      162.85      202.51     13.17 o 
  12   4   1     1223.01     1378.05     20.08 o 
  13   4   1      218.55      242.42     10.11 o 
  14   4   1     1441.63     1463.24     33.17 o 
  15   4   1        6.56        6.75      9.39 o 
  16   4   1      334.57      323.95     27.65 o 
  17   4   1      115.56       95.44     10.86 o 
  18   4   1      359.93      287.56     13.73 o 
 -18   5   1        4.47       15.71      9.56 o 
 -17   5   1      204.47      211.30     12.06 o 
 -16   5   1       86.46       78.00     13.24 o 
 -15   5   1      765.73      732.38    120.37 o 
 -14   5   1       72.35       79.69     27.66 o 
 -13   5   1     1266.94     1415.82     20.44 o 
 -12   5   1     6970.08     7698.49    377.75 o 
 -11   5   1      112.09      130.53     16.79 o 
 -10   5   1     1435.45     1354.49     58.45 o 
  -9   5   1        1.50       14.47      9.80 o 
  -8   5   1     3825.05     4466.95     45.58 o 
  -7   5   1     2276.50     2359.54     84.34 o 
  -6   5   1     3835.25     4059.80    219.57 o 
  -5   5   1     1037.25      932.21     31.91 o 
  -4   5   1       36.75       60.35      7.24 o 
  -3   5   1     7337.97     6496.14    263.40 o 
  -2   5   1     8138.59     7904.94    101.42 o 
  -1   5   1     7392.79     6797.96     77.97 o 
   0   5   1     7417.69     6461.38    125.34 o 
   1   5   1     1890.59     1632.25     37.29 o 
   2   5   1       66.52       62.12      6.32 o 
   3   5   1      583.04      723.35     15.10 o 
   4   5   1     7151.37     7427.46    176.18 o 
   5   5   1     1759.63     1959.50     59.43 o 
   6   5   1      153.19      199.16      9.93 o 
   7   5   1      458.77      403.95     11.98 o 
   8   5   1        1.28       22.47      9.52 o 
   9   5   1     2624.02     2815.43     60.68 o 
  10   5   1     1540.81     1661.34     20.11 o 
  11   5   1     1579.66     1871.32     87.29 o 
  12   5   1     1496.80     1650.75     47.30 o 
  13   5   1        0.77        4.39      9.58 o 
  14   5   1      371.66      365.09     28.19 o 
  15   5   1      851.25      877.41     51.39 o 
  16   5   1      529.58      523.06     26.69 o 
  17   5   1       24.09       32.40     10.28 o 
 -18   6   1       44.45       37.72     11.97 o 
 -17   6   1       17.75       42.31     13.09 o 
 -16   6   1      538.15      566.45     18.16 o 
 -15   6   1      113.56      132.88     19.95 o 
 -14   6   1       40.78       39.49     17.96 o 
 -13   6   1     1051.72     1125.29     53.18 o 
 -12   6   1       23.93       40.40     10.45 o 
 -11   6   1     1548.75     1779.26     20.83 o 
 -10   6   1     1982.32     2196.90     60.29 o 
  -9   6   1      550.73      544.08     32.00 o 
  -8   6   1       69.18       93.75      7.13 o 
  -7   6   1      708.41      823.31     27.79 o 
  -6   6   1     2534.40     2855.67    113.43 o 
  -5   6   1       63.76       53.65      7.05 o 
  -4   6   1     2872.74     2737.62    107.64 o 
  -3   6   1      555.18      582.17     16.75 o 
  -2   6   1     1690.98     1529.29     23.57 o 
  -1   6   1     3461.10     3436.25     61.58 o 
   0   6   1        7.43       24.27      7.15 o 
   1   6   1      266.34      271.56      7.66 o 
   2   6   1    16874.57    16825.39    434.72 o 
   3   6   1     4301.30     5136.05    118.02 o 
   4   6   1     3566.39     3360.19    112.21 o 
   5   6   1      778.80      612.15     21.97 o 
   6   6   1     4048.42     4507.35     87.34 o 
   7   6   1     2975.81     3476.93     29.05 o 
   8   6   1      885.76      917.91     38.91 o 
   9   6   1     1692.81     1761.79    103.72 o 
  10   6   1      158.67      161.55      8.89 o 
  11   6   1    12078.17    12375.81    935.78 o 
  12   6   1     2078.69     2227.10     22.87 o 
  13   6   1      586.34      549.05     27.73 o 
  14   6   1     1055.69      971.47     83.73 o 
  15   6   1      220.14      206.76     21.58 o 
  16   6   1      220.13      217.83     17.45 o 
  17   6   1       31.90       27.74     13.39 o 
 -17   7   1       77.58       86.78     12.76 o 
 -16   7   1      200.63      213.94     19.44 o 
 -15   7   1        0.37       16.75      9.76 o 
 -14   7   1      114.87      139.22     10.16 o 
 -13   7   1      964.92     1026.34     19.02 o 
 -12   7   1       13.78       13.17     11.64 o 
 -11   7   1      405.28      452.85     12.94 o 
 -10   7   1      499.68      502.54     35.49 o 
  -9   7   1      395.10      429.46     14.67 o 
  -8   7   1     1781.66     1916.99     85.85 o 
  -7   7   1      834.16      740.37     25.58 o 
  -6   7   1     2347.95     2390.71    116.80 o 
  -5   7   1     1157.97     1120.27     54.06 o 
  -4   7   1      233.18      231.66      7.94 o 
  -3   7   1      365.92      388.08     11.39 o 
  -2   7   1     1637.08     1554.06     89.33 o 
  -1   7   1     4668.55     5061.72     70.66 o 
   0   7   1    11155.68    10887.29    184.66 o 
   1   7   1     1202.62     1294.77     37.96 o 
   2   7   1     4263.55     4254.93    121.53 o 
   3   7   1     2162.28     2148.73    106.24 o 
   4   7   1       99.89      108.44     16.42 o 
   5   7   1      399.20      353.38     10.80 o 
   6   7   1     1069.19     1164.03     34.52 o 
   7   7   1      135.52      142.07      7.96 o 
   8   7   1     2684.94     2982.23     90.76 o 
   9   7   1      958.72     1014.11     40.08 o 
  10   7   1      461.85      492.73      9.80 o 
  11   7   1      677.56      736.38     15.77 o 
  12   7   1     3079.93     3291.71    142.42 o 
  13   7   1       62.74       75.88     12.32 o 
  14   7   1      670.17      682.07     16.00 o 
  15   7   1      132.15      131.64     16.61 o 
  16   7   1       22.36       13.99     11.19 o 
 -17   8   1       19.41       25.40     18.37 o 
 -16   8   1      467.87      434.37     35.50 o 
 -15   8   1      456.07      494.16     27.72 o 
 -14   8   1      591.13      615.97     31.58 o 
 -13   8   1     4139.34     4429.48    155.49 o 
 -12   8   1     1022.30     1162.36     61.39 o 
 -11   8   1     1538.90     1851.55     50.94 o 
 -10   8   1        5.72        9.04      9.43 o 
  -9   8   1      675.56      757.75     28.63 o 
  -8   8   1      442.83      410.11     20.44 o 
  -7   8   1     1768.60     2068.82    114.40 o 
  -6   8   1      130.48      155.97     10.11 o 
  -5   8   1      579.87      452.74     16.63 o 
  -4   8   1      407.89      334.65     13.53 o 
  -3   8   1      323.49      314.02     10.89 o 
  -2   8   1     6893.10     7508.44    307.23 o 
  -1   8   1     9705.45    10101.14    269.06 o 
   0   8   1    25239.29    24861.21    934.20 o 
   1   8   1     1634.99     1666.93     65.57 o 
   2   8   1     5187.76     4611.75    102.96 o 
   3   8   1      418.66      418.14     18.22 o 
   4   8   1      468.41      549.23     24.36 o 
   5   8   1      701.07      824.86     53.15 o 
   6   8   1     1101.28     1160.19     34.49 o 
   7   8   1     1234.07     1175.56     86.33 o 
   8   8   1      235.80      238.44     16.54 o 
   9   8   1      498.34      506.90     11.27 o 
  10   8   1      309.58      318.90     21.76 o 
  11   8   1        4.44       10.49      9.25 o 
  12   8   1       70.56       74.11     10.96 o 
  13   8   1      849.82      875.76     45.74 o 
  14   8   1      166.89      177.13     12.25 o 
  15   8   1       52.35       73.99     10.50 o 
  16   8   1      425.93      428.38     15.00 o 
 -16   9   1        0.16        0.92     12.27 o 
 -15   9   1       87.54       78.92     15.41 o 
 -14   9   1     1948.74     2046.00     79.19 o 
 -13   9   1       11.42       30.42     12.83 o 
 -12   9   1     2088.78     2339.24    106.31 o 
 -11   9   1     2015.22     2043.62     60.94 o 
 -10   9   1      429.22      431.26     21.12 o 
  -9   9   1      676.93      807.79     42.44 o 
  -8   9   1     1790.97     1926.69    165.15 o 
  -7   9   1      145.25      129.29      7.86 o 
  -6   9   1     2496.08     2426.76    113.78 o 
  -5   9   1        2.27       18.58      8.45 o 
  -4   9   1       37.45       45.30      6.84 o 
  -3   9   1      157.59      177.89      9.78 o 
  -2   9   1      461.64      458.42     19.58 o 
  -1   9   1     1635.57     1666.61     36.93 o 
   0   9   1     5613.55     5616.26    211.02 o 
   1   9   1        1.24       10.32      6.77 o 
   2   9   1        0.65       11.46      6.86 o 
   3   9   1      896.29      851.48     34.92 o 
   4   9   1      117.28      120.95      8.46 o 
   5   9   1     1837.05     1779.18     67.79 o 
   6   9   1      441.03      489.70     21.76 o 
   7   9   1       10.03       20.00     11.26 o 
   8   9   1      674.90      758.77     36.76 o 
   9   9   1      339.04      377.61     21.56 o 
  10   9   1     1884.57     2060.49     48.00 o 
  11   9   1      522.88      576.90     33.63 o 
  12   9   1      533.53      540.72     14.86 o 
  13   9   1      243.58      282.50     22.32 o 
  14   9   1        2.97       12.40     11.77 o 
  15   9   1      860.44      804.73     35.31 o 
 -15  10   1       33.36       31.97     11.84 o 
 -14  10   1      530.99      522.03     34.85 o 
 -13  10   1      275.10      290.23     16.71 o 
 -12  10   1      260.71      262.85     14.08 o 
 -11  10   1      821.70      823.26     24.08 o 
 -10  10   1      190.67      221.73     21.30 o 
  -9  10   1      723.17      870.03     33.60 o 
  -8  10   1      237.76      304.25     21.78 o 
  -7  10   1       88.24       77.64      8.55 o 
  -6  10   1     2659.74     2628.75     97.01 o 
  -5  10   1     1820.19     1877.57    143.92 o 
  -4  10   1     1773.08     1905.97     79.03 o 
  -3  10   1        0.01        5.29      6.63 o 
  -2  10   1      950.58      956.01     28.91 o 
  -1  10   1      508.16      520.34     23.87 o 
   0  10   1     4968.87     5063.29    266.40 o 
   1  10   1      106.08      128.49      8.32 o 
   2  10   1       95.36      153.13     26.60 o 
   3  10   1      433.20      419.37     28.30 o 
   4  10   1      336.06      359.29     26.76 o 
   5  10   1        9.25       19.35      7.51 o 
   6  10   1      651.62      693.41     35.84 o 
   7  10   1     1101.78     1221.72     63.03 o 
   8  10   1      103.91      146.52     15.90 o 
   9  10   1     1040.25     1212.52    109.53 o 
  10  10   1      200.70      194.26     10.15 o 
  11  10   1     2096.72     2289.05    122.88 o 
  12  10   1       96.16      101.02     10.76 o 
  13  10   1       36.73       36.10     11.56 o 
  14  10   1       42.26       38.99     11.10 o 
  15  10   1       93.12       75.87     13.27 o 
 -15  11   1       41.75       25.87     21.50 o 
 -14  11   1        0.21       -0.78     13.80 o 
 -13  11   1      223.14      208.93     24.06 o 
 -12  11   1      189.15      181.94     13.49 o 
 -11  11   1        0.56       -3.71      9.66 o 
 -10  11   1       83.73       84.56      9.99 o 
  -9  11   1       36.33       55.79      9.91 o 
  -8  11   1        1.68       10.62      9.55 o 
  -7  11   1        2.35        1.32      8.42 o 
  -6  11   1       60.86       74.01      9.50 o 
  -5  11   1       46.58       56.04      7.56 o 
  -4  11   1      442.08      422.50     18.72 o 
  -3  11   1      144.02      174.44      8.64 o 
  -2  11   1     1155.56     1215.41     63.12 o 
  -1  11   1       13.01       22.93      8.50 o 
   0  11   1       81.77       98.87      8.79 o 
   1  11   1     4650.29     4852.51    132.02 o 
   2  11   1      420.96      402.44     15.02 o 
   3  11   1     1318.34     1378.46    105.21 o 
   4  11   1       66.03       81.49      8.39 o 
   5  11   1       74.92       92.01      8.65 o 
   6  11   1     2270.06     2438.40    127.67 o 
   7  11   1      117.12      133.11     17.80 o 
   8  11   1       22.91        9.55      9.97 o 
   9  11   1       31.36       37.98      8.96 o 
  10  11   1       13.94       10.83     10.94 o 
  11  11   1        4.99       20.02     11.47 o 
  12  11   1      496.13      531.23     14.08 o 
  13  11   1       14.73       31.42     16.90 o 
  14  11   1        1.41        1.57     22.84 o 
 -14  12   1      222.51      175.78     40.54 o 
 -13  12   1       21.50       26.01     16.74 o 
 -12  12   1       11.91       19.78     13.25 o 
 -11  12   1      795.18      872.99    101.88 o 
 -10  12   1        0.16       -5.71     10.84 o 
  -9  12   1      245.04      280.02     31.60 o 
  -8  12   1      279.71      254.91     12.41 o 
  -7  12   1       92.80      116.06     13.88 o 
  -6  12   1     1745.90     1901.39    154.19 o 
  -5  12   1       36.91       38.53      8.41 o 
  -4  12   1      841.21      921.79     39.09 o 
  -3  12   1      644.20      704.13     42.59 o 
  -2  12   1      674.25      684.77     27.04 o 
  -1  12   1     2722.20     2642.12    155.26 o 
   0  12   1       24.43       28.24      9.97 o 
   1  12   1      469.01      485.21     21.21 o 
   2  12   1      307.34      337.40     15.29 o 
   3  12   1      703.00      796.62     58.69 o 
   4  12   1       38.06       51.58      9.18 o 
   5  12   1       41.01       41.55      9.56 o 
   6  12   1      183.06      193.81     14.98 o 
   7  12   1        0.41        0.04      8.76 o 
   8  12   1      699.55      709.85     73.17 o 
   9  12   1       56.12       97.55     12.96 o 
  10  12   1      618.09      593.36     33.48 o 
  11  12   1      369.42      430.31     32.90 o 
  12  12   1        4.67        4.96     13.60 o 
  13  12   1       31.90       44.07     16.97 o 
 -13  13   1        0.07        5.49     25.08 o 
 -12  13   1       75.63       50.30     16.64 o 
 -11  13   1      118.02      119.62     14.82 o 
 -10  13   1        2.30        3.62     10.90 o 
  -9  13   1      217.66      230.55     19.94 o 
  -8  13   1      273.60      248.90     32.06 o 
  -7  13   1      121.86      108.58      9.30 o 
  -6  13   1      107.56      106.35      9.06 o 
  -5  13   1      263.88      290.78     29.76 o 
  -4  13   1      201.86      200.43     17.32 o 
  -3  13   1       72.32       75.62      7.98 o 
  -2  13   1       38.40       41.19      8.73 o 
  -1  13   1      146.77      136.51     12.69 o 
   0  13   1       16.20       21.36      7.64 o 
   1  13   1      988.49     1000.92     55.26 o 
   2  13   1        0.77       -1.42      6.92 o 
   3  13   1      478.00      508.58     47.70 o 
   4  13   1      125.48      129.66     10.09 o 
   5  13   1      111.20      118.65      9.19 o 
   6  13   1      487.79      513.77     34.87 o 
   7  13   1     1161.44     1309.60    112.68 o 
   8  13   1        7.55       28.97     11.79 o 
   9  13   1        9.58       22.73     12.57 o 
  10  13   1      322.83      330.95     37.19 o 
  11  13   1      192.37      168.00     16.59 o 
  12  13   1      177.07      164.74     15.21 o 
 -11  14   1      263.33      265.68     31.69 o 
 -10  14   1        5.35        5.47     11.00 o 
  -9  14   1      165.94      162.36     18.64 o 
  -8  14   1       66.53       51.45      9.67 o 
  -7  14   1      156.27      118.85     13.05 o 
  -6  14   1      308.68      288.94     22.92 o 
  -5  14   1       35.92       64.38     10.47 o 
  -4  14   1       14.49       28.17     10.12 o 
  -3  14   1      112.07      121.15      9.54 o 
  -2  14   1        2.92       10.03      6.76 o 
  -1  14   1      368.72      362.93     15.61 o 
   0  14   1        0.16        5.50      7.41 o 
   1  14   1      110.24      117.40      8.09 o 
   2  14   1      132.21      127.49      8.26 o 
   3  14   1      263.09      281.98     28.89 o 
   4  14   1       34.21       31.76     10.33 o 
   5  14   1       66.01       62.15     10.60 o 
   6  14   1     1969.62     1712.22    109.99 o 
   7  14   1        2.84        2.69     10.75 o 
   8  14   1       30.94       52.12     12.81 o 
   9  14   1       55.19       69.63     11.34 o 
  10  14   1      320.84      319.11     14.05 o 
 -10  15   1        0.64      -12.04     22.50 o 
  -9  15   1       64.40       52.02     13.07 o 
  -8  15   1      239.58      267.99     35.25 o 
  -7  15   1       16.60       22.12      9.47 o 
  -6  15   1        3.69       -3.68      9.78 o 
  -5  15   1      491.18      546.25     65.87 o 
  -4  15   1      269.25      254.95     33.18 o 
  -3  15   1        1.56        2.59      9.26 o 
  -2  15   1      181.51      161.33     10.26 o 
  -1  15   1      117.60      145.73     13.56 o 
   0  15   1       89.08       88.23      7.68 o 
   1  15   1       30.76       26.68      7.46 o 
   2  15   1       27.88       49.45     10.40 o 
   3  15   1        2.90        0.25      9.08 o 
   4  15   1       15.58       22.49     10.74 o 
   5  15   1       22.05       26.46      9.76 o 
   6  15   1        0.03       -0.61     11.19 o 
   7  15   1      128.06      149.14     17.68 o 
   8  15   1       93.97       77.83     13.71 o 
   9  15   1      223.80      196.16     23.69 o 
  -7  16   1        0.20        5.15     11.86 o 
  -6  16   1       15.49       29.15     11.51 o 
  -5  16   1       95.69      100.58     11.89 o 
  -4  16   1       93.61      126.75     21.54 o 
  -3  16   1      135.20      126.35     17.40 o 
  -2  16   1       76.77       69.73      8.54 o 
  -1  16   1       14.75       22.84      8.21 o 
   0  16   1      213.54      189.42     16.93 o 
   1  16   1       40.94       48.35      8.44 o 
   2  16   1        2.97        7.20     11.02 o 
   3  16   1        0.02        2.01     11.27 o 
   4  16   1       14.73        4.50     11.25 o 
   5  16   1       35.15       30.34     10.47 o 
   6  16   1       18.13       29.50     11.75 o 
   7  16   1       12.46       10.73     11.76 o 
  -4  17   1       50.68       41.28     12.66 o 
  -3  17   1        5.04       12.82      9.83 o 
  -2  17   1       14.97       20.45      9.73 o 
  -1  17   1       21.69       15.28      8.25 o 
   0  17   1      955.36      846.63     67.27 o 
   1  17   1        9.72        8.99      8.34 o 
   2  17   1       19.96       22.94     11.80 o 
   3  17   1       37.19       55.63     12.06 o 
 -19   0   2       10.66       19.76     15.98 o 
 -18   0   2      349.18      308.32     13.11 o 
 -17   0   2       59.53       56.77     15.15 o 
 -16   0   2      488.23      551.86     20.66 o 
 -15   0   2      894.17      947.72     32.30 o 
 -14   0   2     3891.30     4076.49     91.11 o 
 -13   0   2      208.65      241.11     33.09 o 
 -12   0   2     1768.19     1905.64     95.12 o 
  -5   0   2    16513.24    17954.27    174.15 o 
  -4   0   2     5165.47     4875.48     66.17 o 
  -3   0   2      310.22      348.04     15.14 o 
  -2   0   2     5529.99     5080.93    193.30 o 
  -1   0   2     1328.62     1309.46     63.47 o 
   0   0   2      166.56      268.77     12.85 o 
   1   0   2      567.65      434.83     14.52 o 
   2   0   2    41770.81    34397.20    387.68 o 
   3   0   2     2868.12     2568.60     74.77 o 
   4   0   2    64282.24    62331.07    465.68 o 
   5   0   2     9638.46     9087.57     84.71 o 
   6   0   2     2518.78     2418.79     35.21 o 
   7   0   2    30370.10    34257.14    270.56 o 
   8   0   2      659.73      552.35     20.16 o 
   9   0   2    18954.76    20496.24    164.11 o 
  10   0   2       14.77       48.25     13.62 o 
  11   0   2     1731.92     1797.22     30.19 o 
  12   0   2     3300.74     3292.15     39.80 o 
  13   0   2     2815.33     2948.78     37.27 o 
  14   0   2      224.51      246.43     16.15 o 
  15   0   2       45.47       38.41     14.62 o 
  16   0   2      794.26      782.92     21.98 o 
  17   0   2        2.73       28.19     21.79 o 
  18   0   2      581.81      520.52     17.13 o 
 -19   1   2       16.88       34.13     10.86 o 
 -18   1   2      358.23      363.02     21.57 o 
 -17   1   2      229.51      224.78     10.62 o 
 -16   1   2     1092.15     1136.34     22.00 o 
 -15   1   2     1109.07     1132.99     20.46 o 
 -14   1   2     1359.46     1598.54     36.87 o 
 -13   1   2      179.48      159.73     11.90 o 
 -12   1   2     3547.02     3758.73    266.95 o 
 -11   1   2     7344.91     7508.30    179.09 o 
 -10   1   2     7087.34     7445.89    224.53 o 
  -9   1   2     1321.05     1273.25     24.08 o 
  -8   1   2       47.86       68.18     18.30 o 
  -7   1   2     3463.56     3502.42     46.77 o 
  -6   1   2     8368.88     8358.93     83.32 o 
  -5   1   2    39995.72    41895.60    295.55 o 
  -4   1   2     3070.08     3215.86     33.16 o 
  -3   1   2    10077.34     8627.22    317.57 o 
  -2   1   2    19257.70    16705.68    326.01 o 
  -1   1   2     1398.39     1208.69     30.65 o 
   0   1   2        4.53       10.86      3.31 o 
   1   1   2      574.19      555.12     11.41 o 
   2   1   2      161.32      172.83      7.80 o 
   3   1   2     1946.51     2001.21     19.93 o 
   4   1   2      230.68      208.16      8.32 o 
   5   1   2      517.53      377.95     13.39 o 
   6   1   2    26647.86    28108.95    921.30 o 
   7   1   2     1121.80     1218.15     68.51 o 
   8   1   2      181.58      226.13     10.31 o 
   9   1   2     1872.16     1928.83     19.99 o 
  10   1   2     2809.19     2742.28     68.73 o 
  11   1   2     1675.05     1723.81     21.00 o 
  12   1   2        7.31        4.13     10.61 o 
  13   1   2     1388.02     1393.79     72.86 o 
  14   1   2      111.56      104.74     11.82 o 
  15   1   2       26.88       23.99     14.35 o 
  16   1   2      326.45      318.55     16.09 o 
  17   1   2      669.38      654.10     32.08 o 
  18   1   2       21.71       36.81     12.85 o 
 -19   2   2      591.91      547.45     29.14 o 
 -18   2   2      477.54      475.85     19.96 o 
 -17   2   2      143.83      129.75      9.75 o 
 -16   2   2      335.55      342.28     10.43 o 
 -15   2   2      472.51      513.90     12.50 o 
 -14   2   2      183.50      183.50     23.89 o 
 -13   2   2      146.68      158.20     14.98 o 
 -12   2   2     1825.60     1938.87     88.32 o 
 -11   2   2     2097.73     2216.28     92.35 o 
 -10   2   2      552.60      597.73     15.27 o 
  -9   2   2     5273.46     5815.40    269.25 o 
  -8   2   2     8490.65     9506.47    189.36 o 
  -7   2   2     6206.51     7081.94     53.25 o 
  -6   2   2     1171.79     1036.48    101.69 o 
  -5   2   2     1524.06     1276.19    150.35 o 
  -4   2   2     2314.89     1958.59     41.92 o 
  -3   2   2     7617.82     7271.71    148.15 o 
  -2   2   2    72561.45    64527.91   3711.59 o 
  -1   2   2      705.92      549.51     24.85 o 
   0   2   2     1015.07      738.95     22.65 o 
   1   2   2      994.21      925.70     69.52 o 
   2   2   2    34227.69    33827.05    823.60 o 
   3   2   2     6808.99     6700.32     45.89 o 
   4   2   2     2414.93     2160.39     80.41 o 
   5   2   2     6648.49     6624.16    397.88 o 
   6   2   2     8550.42     8032.55    795.20 o 
   7   2   2     4898.10     5272.74    124.91 o 
   8   2   2        0.99       15.03     10.85 o 
   9   2   2     2138.89     2079.79    105.87 o 
  10   2   2    11857.52    11983.09    919.54 o 
  11   2   2     9308.90     9261.03     57.19 o 
  12   2   2     1585.06     1631.22     64.67 o 
  13   2   2       44.01       53.62      9.41 o 
  14   2   2        9.06       37.04     11.88 o 
  15   2   2        6.63       11.47     14.05 o 
  16   2   2     2625.35     2548.71     38.57 o 
  17   2   2     1545.93     1399.77     96.35 o 
  18   2   2      190.42      189.10     20.45 o 
 -19   3   2       77.39       81.98     10.12 o 
 -18   3   2       39.52       27.79      9.04 o 
 -17   3   2      531.36      500.43     16.25 o 
 -16   3   2       82.58       70.19     14.86 o 
 -15   3   2      177.13      209.65     12.81 o 
 -14   3   2     1049.63     1012.77     19.99 o 
 -13   3   2        0.01      -13.73     13.92 o 
 -12   3   2        2.78       17.86     13.59 o 
 -11   3   2       13.84       46.18     22.48 o 
 -10   3   2      543.71      482.54     11.49 o 
  -9   3   2      165.44      182.38     14.95 o 
  -8   3   2      221.92      255.87     11.49 o 
  -7   3   2     5290.17     5454.48     39.68 o 
  -6   3   2    21277.43    23069.95    395.17 o 
  -5   3   2     1381.59     1433.16     26.92 o 
  -4   3   2        0.42        9.19      5.96 o 
  -3   3   2    42422.04    38627.68   1161.29 o 
  -2   3   2      992.02      923.73     36.72 o 
  -1   3   2     5547.23     4564.03    119.69 o 
   0   3   2     4355.66     4278.38     73.53 o 
   1   3   2     9629.58     9589.48    416.37 o 
   2   3   2       67.21       58.36      5.93 o 
   3   3   2     2344.71     2283.42    142.14 o 
   4   3   2     8712.73     8640.55    226.40 o 
   5   3   2       83.64       92.28     10.78 o 
   6   3   2      990.58      992.25     23.46 o 
   7   3   2      139.71      127.17      8.52 o 
   8   3   2        4.76       17.72     10.16 o 
   9   3   2      670.66      692.65     37.53 o 
  10   3   2     1701.23     1733.45     18.84 o 
  11   3   2     3364.50     3374.11     99.90 o 
  12   3   2     2056.39     2100.08     32.20 o 
  13   3   2       51.23       52.26     10.01 o 
  14   3   2      808.29      776.79     17.96 o 
  15   3   2       45.20       70.30     11.19 o 
  16   3   2      104.65      107.36     11.96 o 
  17   3   2        1.28        2.09     11.86 o 
 -19   4   2      373.56      331.30     26.45 o 
 -18   4   2      410.46      430.42     61.14 o 
 -17   4   2      210.30      171.50     11.90 o 
 -16   4   2       70.62       82.25     12.35 o 
 -15   4   2      181.11      194.83     25.87 o 
 -14   4   2      877.89      871.33     18.06 o 
 -13   4   2      239.71      286.70     12.64 o 
 -12   4   2       15.18       26.29     11.32 o 
 -11   4   2      637.31      581.55     77.64 o 
 -10   4   2      391.56      402.26     12.69 o 
  -9   4   2       47.10       35.04     10.09 o 
  -8   4   2      306.37      311.55     13.98 o 
  -7   4   2    19994.67    19856.17    889.96 o 
  -6   4   2      909.47     1011.06     27.31 o 
  -5   4   2     2489.50     2628.56    125.75 o 
  -4   4   2      820.58      573.39     49.67 o 
  -3   4   2     3395.53     3154.14     80.02 o 
  -2   4   2     7990.77     7751.27    344.82 o 
  -1   4   2     4043.30     3349.75     84.92 o 
   0   4   2    12251.83    11566.88    167.31 o 
   1   4   2     3836.55     3587.86     99.72 o 
   2   4   2     9786.56     8388.30    174.20 o 
   3   4   2        1.26       10.85      7.03 o 
   4   4   2     7866.48     6853.53     75.55 o 
   5   4   2      104.00      105.54      8.33 o 
   6   4   2     1270.41     1382.07     15.25 o 
   7   4   2      254.70      321.14     18.11 o 
   8   4   2        8.84       17.86      8.41 o 
   9   4   2     1875.56     1944.51     16.32 o 
  10   4   2        3.31       32.15     11.75 o 
  11   4   2     1241.82     1286.03     51.65 o 
  12   4   2     1922.18     1968.43     31.12 o 
  13   4   2      730.42      777.46     20.18 o 
  14   4   2       76.18       90.60     11.89 o 
  15   4   2       57.66       54.89     12.41 o 
  16   4   2      267.37      242.85     29.35 o 
  17   4   2      173.02      147.39     16.31 o 
 -18   5   2      207.31      258.87     15.68 o 
 -17   5   2      519.14      546.45     50.69 o 
 -16   5   2     1407.90     1435.88     63.23 o 
 -15   5   2     1950.13     2033.99    220.37 o 
 -14   5   2      832.42      848.82     61.27 o 
 -13   5   2      112.00       94.63     11.16 o 
 -12   5   2     1481.86     1534.85    121.85 o 
 -11   5   2     2895.71     3023.04    254.82 o 
 -10   5   2      571.16      616.06     15.79 o 
  -9   5   2     1033.46     1093.25     26.27 o 
  -8   5   2        2.01       19.22      7.83 o 
  -7   5   2       54.18       58.69      8.55 o 
  -6   5   2     8879.14     9750.47    347.39 o 
  -5   5   2      343.42      371.35     22.16 o 
  -4   5   2     2498.59     2351.83     44.83 o 
  -3   5   2      467.93      497.70     17.43 o 
  -2   5   2    16614.88    15797.28    278.09 o 
  -1   5   2     1091.81     1243.94     25.28 o 
   0   5   2       96.99       82.45      6.80 o 
   1   5   2      309.62      330.90     11.52 o 
   2   5   2     1041.45      988.37     28.30 o 
   3   5   2     4485.20     4912.82    122.29 o 
   4   5   2     7094.87     7180.17    401.70 o 
   5   5   2     1214.30     1239.42     35.72 o 
   6   5   2    10024.02    10521.93    364.56 o 
   7   5   2     5106.43     5707.60     83.34 o 
   8   5   2     1098.98     1201.35     32.31 o 
   9   5   2     2351.28     2440.55    133.55 o 
  10   5   2     9102.12     9220.70   1124.38 o 
  11   5   2     1924.69     1926.60    155.49 o 
  12   5   2        3.69      -11.05     11.05 o 
  13   5   2       85.42      120.59     10.40 o 
  14   5   2       16.42       24.25     11.66 o 
  15   5   2      791.38      734.63     38.80 o 
  16   5   2      211.99      203.57     31.79 o 
  17   5   2      222.07      227.33     30.02 o 
 -18   6   2       73.51       56.18     12.99 o 
 -17   6   2      544.93      464.76     45.87 o 
 -16   6   2       66.09       83.23     15.49 o 
 -15   6   2       51.41       50.82     23.48 o 
 -14   6   2      661.50      674.16     25.42 o 
 -13   6   2      276.25      303.16     13.30 o 
 -12   6   2      278.47      276.58     25.92 o 
 -11   6   2      785.87      882.24     15.90 o 
 -10   6   2       83.39      118.89     11.00 o 
  -9   6   2      271.35      296.04     15.72 o 
  -8   6   2      116.37       89.32      7.95 o 
  -7   6   2    11439.42    12356.83    752.82 o 
  -6   6   2     1266.41     1320.90     58.80 o 
  -5   6   2      882.11      773.73     18.70 o 
  -4   6   2      729.43      811.68     11.28 o 
  -3   6   2     2020.20     1883.98     77.26 o 
  -2   6   2       94.19       37.32      6.56 o 
  -1   6   2     4151.65     4177.33     96.24 o 
   0   6   2     2541.68     2315.24     46.39 o 
   1   6   2    15137.27    15875.52    392.59 o 
   2   6   2        0.28        7.03      7.83 o 
   3   6   2      516.02      549.56     10.76 o 
   4   6   2      516.70      480.96      9.30 o 
   5   6   2     1173.62     1107.38     42.89 o 
   6   6   2     2013.23     2078.85     46.51 o 
   7   6   2       36.15       44.86      9.97 o 
   8   6   2      695.93      783.33     34.76 o 
   9   6   2      238.36      277.76     12.69 o 
  10   6   2     3889.15     4122.24    174.66 o 
  11   6   2      811.72      854.25     20.26 o 
  12   6   2      594.99      602.84     14.90 o 
  13   6   2       40.27       39.01      9.09 o 
  14   6   2       65.62       73.28     10.21 o 
  15   6   2     1157.89     1123.95     87.23 o 
  16   6   2       23.22       10.87     13.18 o 
 -18   7   2      661.87      594.96     36.92 o 
 -17   7   2       70.47       58.47     12.53 o 
 -16   7   2       91.98       99.06     14.49 o 
 -15   7   2        8.55       28.94     14.41 o 
 -14   7   2      482.58      540.05     14.52 o 
 -13   7   2        2.76       25.73     10.18 o 
 -12   7   2       48.83       65.02      8.97 o 
 -11   7   2      560.46      570.19     47.70 o 
 -10   7   2      309.94      335.23      9.99 o 
  -9   7   2      148.40      204.79     17.59 o 
  -8   7   2      735.36      805.47     37.75 o 
  -7   7   2      336.36      382.85     18.46 o 
  -6   7   2     2524.57     2844.23    113.84 o 
  -5   7   2     4795.94     4941.15    152.93 o 
  -4   7   2     1260.09     1217.73     31.71 o 
  -3   7   2     4297.39     4383.85    122.00 o 
  -2   7   2    11472.01    11160.70    262.42 o 
  -1   7   2      163.17      240.13      8.93 o 
   0   7   2     2396.10     2361.85     35.86 o 
   1   7   2      681.79      771.95     33.45 o 
   2   7   2     1272.92     1094.55     44.14 o 
   3   7   2     1063.98      975.13     37.59 o 
   4   7   2      306.38      260.54      8.02 o 
   5   7   2      542.26      624.80     21.51 o 
   6   7   2     1911.69     2128.82     46.67 o 
   7   7   2     2323.40     2669.93     77.80 o 
   8   7   2      902.42     1079.85     12.78 o 
   9   7   2        0.79       14.97      9.55 o 
  10   7   2      616.52      753.20     35.27 o 
  11   7   2       42.94       56.47      8.76 o 
  12   7   2      125.85      132.14     14.58 o 
  13   7   2       73.86       71.67     19.13 o 
  14   7   2      202.99      191.40     15.76 o 
  15   7   2       20.45       44.02     12.65 o 
  16   7   2       11.57        4.68     11.89 o 
 -17   8   2        4.30        6.59     12.35 o 
 -16   8   2       63.80       67.66     15.89 o 
 -15   8   2       23.59        6.96     11.33 o 
 -14   8   2      462.55      524.69     13.50 o 
 -13   8   2      191.73      245.48     13.76 o 
 -12   8   2       20.80       22.61      9.39 o 
 -11   8   2     1559.35     1704.91     91.47 o 
 -10   8   2      755.53      888.20     35.59 o 
  -9   8   2     3451.04     3559.56    265.36 o 
  -8   8   2     2223.31     2246.96    152.70 o 
  -7   8   2       52.93       53.22      6.98 o 
  -6   8   2       53.69       35.50      7.54 o 
  -5   8   2     1306.09     1187.09     60.12 o 
  -4   8   2      368.79      332.47      8.56 o 
  -3   8   2      139.06      154.54      7.97 o 
  -2   8   2        2.84       13.59      8.28 o 
  -1   8   2     1054.33     1108.60     43.49 o 
   0   8   2      416.59      548.45     24.28 o 
   1   8   2     2767.97     2905.64     64.59 o 
   2   8   2       86.44       61.83      7.98 o 
   3   8   2     3529.99     3755.08    148.77 o 
   4   8   2     1349.48     1290.69    100.42 o 
   5   8   2     1206.34     1192.52     47.06 o 
   6   8   2      152.09      153.79      7.29 o 
   7   8   2     1402.33     1428.79     61.92 o 
   8   8   2      171.90      213.13      9.55 o 
   9   8   2      105.43      150.72      8.61 o 
  10   8   2      118.87      138.34      9.35 o 
  11   8   2        6.55       13.36      9.40 o 
  12   8   2      538.90      496.65     33.86 o 
  13   8   2       94.62      102.86     13.95 o 
  14   8   2      229.55      233.18     19.53 o 
  15   8   2       27.18       22.18      8.64 o 
  16   8   2       18.47       16.62     12.71 o 
 -16   9   2      387.95      392.76     48.31 o 
 -15   9   2      235.63      234.36     12.87 o 
 -14   9   2      471.29      427.25     13.56 o 
 -13   9   2      254.05      290.15     16.19 o 
 -12   9   2      114.16      123.93     12.46 o 
 -11   9   2      444.06      444.43     16.34 o 
 -10   9   2     1101.08     1256.84     19.70 o 
  -9   9   2        5.54        5.41      7.45 o 
  -8   9   2      367.38      403.82     29.67 o 
  -7   9   2        0.06       13.00      8.10 o 
  -6   9   2     2166.45     2215.82    109.27 o 
  -5   9   2      490.50      523.96     17.58 o 
  -4   9   2      173.96      188.04      8.39 o 
  -3   9   2        0.03       11.04      6.65 o 
  -2   9   2       67.56       79.93     10.73 o 
  -1   9   2       22.52       15.26      7.35 o 
   0   9   2     2159.49     2234.55     36.40 o 
   1   9   2       19.60        8.40      6.09 o 
   2   9   2        1.88       12.33      7.67 o 
   3   9   2       16.65       26.84      6.94 o 
   4   9   2      491.96      560.97     28.54 o 
   5   9   2     1132.08     1271.27     47.85 o 
   6   9   2     3734.39     4260.52    179.28 o 
   7   9   2       92.38       96.11      7.87 o 
   8   9   2       16.70       35.62      8.69 o 
   9   9   2        0.00       -7.10      9.99 o 
  10   9   2     4466.66     5290.59    179.67 o 
  11   9   2       57.03       64.96     10.53 o 
  12   9   2      156.49      132.92     11.71 o 
  13   9   2     1245.81     1259.53     25.82 o 
  14   9   2       45.44       37.17     15.15 o 
  15   9   2       18.05       33.52     11.22 o 
 -16  10   2      138.31      124.20     14.52 o 
 -15  10   2        5.41       13.12     16.61 o 
 -14  10   2      495.34      539.85     43.95 o 
 -13  10   2       14.50       39.45     19.13 o 
 -12  10   2        2.51        7.22     11.81 o 
 -11  10   2        4.23       14.00     13.95 o 
 -10  10   2       13.64       25.36      8.76 o 
  -9  10   2      595.75      594.05     53.37 o 
  -8  10   2       31.15       39.21      8.54 o 
  -7  10   2       24.67       30.28      8.32 o 
  -6  10   2      867.93      820.61     65.03 o 
  -5  10   2     2004.31     2065.36    130.94 o 
  -4  10   2        0.11        5.74      6.66 o 
  -3  10   2      464.57      478.35     16.78 o 
  -2  10   2      281.55      280.53      9.36 o 
  -1  10   2     5950.43     6100.85    227.90 o 
   0  10   2      491.47      491.36     20.32 o 
   1  10   2     1223.74     1195.65     44.18 o 
   2  10   2       99.52      100.58      7.96 o 
   3  10   2     1445.62     1464.14     20.15 o 
   4  10   2        0.26        1.35      7.36 o 
   5  10   2     1488.07     1498.16     75.82 o 
   6  10   2      253.72      281.23     15.67 o 
   7  10   2      354.54      358.84     17.70 o 
   8  10   2       18.60       34.45      9.92 o 
   9  10   2        0.11       -0.85     11.42 o 
  10  10   2       51.72       60.61     10.58 o 
  11  10   2      353.19      399.58     28.79 o 
  12  10   2      336.54      335.53     21.25 o 
  13  10   2       75.09       73.42     11.04 o 
  14  10   2      409.68      390.96     25.39 o 
 -15  11   2      165.75      149.55     17.87 o 
 -14  11   2      123.93      130.49     22.34 o 
 -13  11   2       61.49       74.81     26.78 o 
 -12  11   2       27.04       27.85     11.52 o 
 -11  11   2        0.03       10.50     19.66 o 
 -10  11   2      394.81      369.59     35.67 o 
  -9  11   2      119.63      132.35     13.65 o 
  -8  11   2        0.31       11.40      8.34 o 
  -7  11   2      979.31     1016.34     65.61 o 
  -6  11   2        1.44        3.13      8.96 o 
  -5  11   2       44.81       63.26      6.95 o 
  -4  11   2      227.45      231.94     13.41 o 
  -3  11   2     1399.11     1346.45     71.70 o 
  -2  11   2     2045.59     1986.28    129.09 o 
  -1  11   2     1510.75     1574.96     46.88 o 
   0  11   2       36.76       59.74      8.48 o 
   1  11   2     2923.51     3078.38    111.17 o 
   2  11   2      203.97      197.90      8.88 o 
   3  11   2      730.57      795.14     53.25 o 
   4  11   2      639.40      706.79     48.82 o 
   5  11   2     1782.96     1797.45    113.87 o 
   6  11   2        2.05       18.01      9.24 o 
   7  11   2       34.82       56.24     11.09 o 
   8  11   2       10.52       19.02      9.93 o 
   9  11   2     2367.54     2721.56    186.88 o 
  10  11   2       18.17       15.58     12.52 o 
  11  11   2      650.88      637.26     73.17 o 
  12  11   2      160.17      196.97     21.15 o 
  13  11   2       65.53       57.57     16.93 o 
 -14  12   2      260.35      224.66     19.80 o 
 -13  12   2       83.80       52.53     16.26 o 
 -12  12   2      108.63      117.25     13.08 o 
 -11  12   2      225.71      205.68     19.85 o 
 -10  12   2      125.96      125.86     10.33 o 
  -9  12   2       12.05        3.12      8.87 o 
  -8  12   2      761.30      828.95     72.61 o 
  -7  12   2      772.05      827.84     72.90 o 
  -6  12   2      100.23       98.39     10.32 o 
  -5  12   2      308.70      295.77     23.97 o 
  -4  12   2      543.86      550.70     32.24 o 
  -3  12   2      273.52      279.59     13.67 o 
  -2  12   2      617.98      701.14     63.47 o 
  -1  12   2     1036.08      996.38     40.37 o 
   0  12   2     2271.84     2268.78     98.23 o 
   1  12   2      288.38      271.31     20.61 o 
   2  12   2       53.58       53.76      8.20 o 
   3  12   2        1.55       -1.69      8.11 o 
   4  12   2      251.40      265.17     16.71 o 
   5  12   2      328.57      311.98     16.70 o 
   6  12   2        4.10        8.34      8.77 o 
   7  12   2     1121.50     1224.23     94.18 o 
   8  12   2       68.79       90.66     11.03 o 
   9  12   2       26.29       36.11     10.79 o 
  10  12   2       33.67       33.59     11.21 o 
  11  12   2       17.97       21.40     11.83 o 
  12  12   2       64.48       64.70     14.18 o 
 -13  13   2      163.01      150.24     17.74 o 
 -12  13   2      917.89      749.36     30.84 o 
 -11  13   2      519.98      522.39     31.08 o 
 -10  13   2      336.98      330.99     44.48 o 
  -9  13   2      144.51      132.50     20.17 o 
  -8  13   2       54.85       74.19     10.62 o 
  -7  13   2       79.23       76.73     10.43 o 
  -6  13   2       75.33       65.00      9.12 o 
  -5  13   2      352.93      359.62     22.59 o 
  -4  13   2      338.59      358.73     26.32 o 
  -3  13   2     2433.39     2522.45    199.07 o 
  -2  13   2      291.99      287.88     17.09 o 
  -1  13   2       19.73       21.67      7.84 o 
   0  13   2      367.08      376.19     22.21 o 
   1  13   2      846.48      883.27     44.45 o 
   2  13   2      259.87      296.33     24.88 o 
   3  13   2      284.45      270.98     20.71 o 
   4  13   2        0.30        5.89      7.90 o 
   5  13   2      158.91      165.86     10.54 o 
   6  13   2        0.13        4.81     11.66 o 
   7  13   2      499.44      580.41     57.00 o 
   8  13   2      486.92      525.16     66.20 o 
   9  13   2       68.49       70.81     11.81 o 
  10  13   2        1.39       11.59     13.27 o 
  11  13   2      111.74       89.22     12.49 o 
 -11  14   2        4.59       16.15     15.72 o 
 -10  14   2      148.86      129.05     17.91 o 
  -9  14   2       35.02       39.30     11.16 o 
  -8  14   2        3.21       18.32      9.58 o 
  -7  14   2      249.59      280.03     30.50 o 
  -6  14   2       14.53       12.17      8.73 o 
  -5  14   2       10.35        9.37     10.04 o 
  -4  14   2      285.95      268.77     17.60 o 
  -3  14   2       79.65      103.64     10.50 o 
  -2  14   2        8.83       16.57      7.04 o 
  -1  14   2        0.08       -0.11      8.72 o 
   0  14   2      304.64      316.30     29.95 o 
   1  14   2        0.30        0.90      7.54 o 
   2  14   2      268.36      304.92     29.45 o 
   3  14   2      393.08      409.84     36.92 o 
   4  14   2       10.14       13.43      9.66 o 
   5  14   2      118.35      106.82     10.06 o 
   6  14   2       11.63       18.89     10.75 o 
   7  14   2      616.01      584.91     19.84 o 
   8  14   2        8.11        5.95     12.43 o 
   9  14   2      254.59      234.54     42.96 o 
  10  14   2      126.74      109.33     12.59 o 
 -10  15   2       21.52       22.76     10.47 o 
  -9  15   2       17.50       21.68     11.57 o 
  -8  15   2       62.40       70.54      9.68 o 
  -7  15   2      315.69      321.56     21.55 o 
  -6  15   2      404.49      435.73     51.35 o 
  -5  15   2       70.44       84.29     11.30 o 
  -4  15   2       15.58       23.39      8.51 o 
  -3  15   2      410.86      415.38     32.25 o 
  -2  15   2       29.86       48.07      8.80 o 
  -1  15   2      519.76      423.53     25.66 o 
   0  15   2      788.49      740.85     64.42 o 
   1  15   2      354.98      349.70     29.29 o 
   2  15   2       31.37       25.48      9.17 o 
   3  15   2      144.69      132.14     16.96 o 
   4  15   2       17.54        9.16      9.03 o 
   5  15   2       73.94       67.98     10.12 o 
   6  15   2       13.14       12.50     11.04 o 
   7  15   2       66.63       68.15     13.52 o 
   8  15   2        2.67       15.71     13.48 o 
  -8  16   2       41.56       49.01     12.27 o 
  -7  16   2       20.98       22.44     12.15 o 
  -6  16   2      182.90      144.02     11.14 o 
  -5  16   2       99.14       74.93     10.36 o 
  -4  16   2       16.73       18.10      8.49 o 
  -3  16   2       51.73       42.76      8.55 o 
  -2  16   2      737.83      704.89     66.33 o 
  -1  16   2       78.80       70.34      9.55 o 
   0  16   2      703.77      607.82     71.64 o 
   1  16   2      238.45      180.84     22.23 o 
   2  16   2      369.15      371.98     39.27 o 
   3  16   2        7.46       23.76     11.03 o 
   4  16   2        0.09       21.30     11.49 o 
   5  16   2       30.47       33.66      9.65 o 
   6  16   2      118.03      123.53     17.11 o 
  -4  17   2       15.14       13.76     10.74 o 
  -3  17   2       30.87       24.58      9.86 o 
  -2  17   2       10.38       20.86      8.28 o 
  -1  17   2       59.96       54.23      8.10 o 
   0  17   2       88.20       56.74      9.17 o 
   1  17   2       28.56       36.12     11.91 o 
   2  17   2        6.48        8.84     10.05 o 
   3  17   2       73.51       50.78     17.65 o 
 -19   1   3       39.44       49.31      9.97 o 
 -18   1   3      265.70      284.00     12.47 o 
 -17   1   3      546.41      537.06     15.05 o 
 -16   1   3       42.31       44.36     11.04 o 
 -15   1   3      117.95      104.37      9.47 o 
 -14   1   3       42.00       45.41      9.90 o 
 -13   1   3     2220.10     1943.39     45.90 o 
 -12   1   3     2354.98     2424.12     18.99 o 
 -11   1   3      844.28      977.51     24.46 o 
 -10   1   3       91.80       74.58     12.61 o 
  -9   1   3     6063.22     6269.03     61.92 o 
  -8   1   3     9788.99    10178.99     87.62 o 
  -7   1   3     1888.98     2369.44     34.11 o 
  -6   1   3     3367.23     3894.14     63.52 o 
  -5   1   3    15726.55    13680.63    248.47 o 
  -4   1   3     6528.45     6673.67     81.68 o 
  -3   1   3     7410.27     5670.16    147.88 o 
  -2   1   3     5394.60     5111.95     80.27 o 
  -1   1   3       20.44       80.24     12.81 o 
   0   1   3     1039.83      998.41     34.49 o 
   1   1   3      188.65      259.81     19.44 o 
   2   1   3      280.79      219.12      8.30 o 
   3   1   3    11664.91    10401.09    317.05 o 
   4   1   3        0.81        6.46      5.95 o 
   5   1   3    31505.36    34133.50   1329.29 o 
   6   1   3        3.02        7.24      8.05 o 
   7   1   3     5975.30     6334.66    143.76 o 
   8   1   3     1036.55      987.73     58.12 o 
   9   1   3     4567.19     4935.99    164.88 o 
  10   1   3      250.43      226.54     20.57 o 
  11   1   3     3041.97     3012.77    129.45 o 
  12   1   3     1024.42     1003.40     31.25 o 
  13   1   3      122.07       96.84     10.02 o 
  14   1   3       33.16       66.86     19.02 o 
  15   1   3     1614.34     1598.07     24.80 o 
  16   1   3        0.93       -5.53     19.06 o 
  17   1   3      601.61      550.48     52.62 o 
 -19   2   3        1.10       -0.73      9.77 o 
 -18   2   3       22.13       21.69     10.36 o 
 -17   2   3      562.86      528.54     19.11 o 
 -16   2   3        3.20        5.83     11.78 o 
 -15   2   3      746.88      794.12     12.25 o 
 -14   2   3      118.94      111.95     13.95 o 
 -13   2   3       19.27       47.25     11.00 o 
 -12   2   3       20.04       20.56     12.98 o 
 -11   2   3     5644.80     5611.35    156.21 o 
 -10   2   3     1809.07     1940.53     22.10 o 
  -9   2   3     1091.62     1108.56     86.09 o 
  -8   2   3      873.31      860.46     25.23 o 
  -7   2   3     6414.13     6390.57     59.34 o 
  -6   2   3       82.76       91.97     12.49 o 
  -5   2   3     4705.30     4836.41    186.02 o 
  -4   2   3     7505.80     7008.55    815.07 o 
  -3   2   3    23975.37    20497.43   1237.25 o 
  -2   2   3     2712.97     2620.71     83.81 o 
  -1   2   3     7269.57     6052.16     84.82 o 
   0   2   3        0.05       17.00      5.12 o 
   1   2   3      536.75      471.50     13.76 o 
   2   2   3       12.67       40.91      7.25 o 
   3   2   3     8852.64     8166.60    427.57 o 
   4   2   3     1277.50     1367.88     26.11 o 
   5   2   3     3653.26     3757.94    189.39 o 
   6   2   3      276.21      325.05     11.59 o 
   7   2   3      284.43      329.74     14.43 o 
   8   2   3      188.21      191.45      9.85 o 
   9   2   3     5114.84     5103.92     63.90 o 
  10   2   3       34.21       42.21     10.49 o 
  11   2   3      265.41      260.31     12.92 o 
  12   2   3      458.05      469.11     12.74 o 
  13   2   3     1578.03     1430.28     76.13 o 
  14   2   3     1654.37     1740.73     71.93 o 
  15   2   3      102.31      128.47     18.58 o 
  16   2   3       14.08        0.65     10.19 o 
  17   2   3        0.28       10.04     11.85 o 
 -19   3   3      383.50      428.89     22.62 o 
 -18   3   3       14.61       32.06     10.31 o 
 -17   3   3      708.71      700.72     19.16 o 
 -16   3   3      880.26      859.05     94.02 o 
 -15   3   3      157.38      161.99     15.02 o 
 -14   3   3      145.20      193.43     11.92 o 
 -13   3   3      672.85      772.99     27.71 o 
 -12   3   3      434.36      466.20     15.57 o 
 -11   3   3      561.29      590.37     14.97 o 
 -10   3   3      920.97      910.92     16.82 o 
  -9   3   3      514.22      653.18     18.56 o 
  -8   3   3      332.72      290.39     12.10 o 
  -7   3   3     1264.82     1249.70     73.28 o 
  -6   3   3     1005.49      964.49     42.53 o 
  -5   3   3    12724.08    11898.80    269.23 o 
  -4   3   3     6393.86     6124.37    208.81 o 
  -3   3   3    24924.27    21725.42   1084.71 o 
  -2   3   3       25.14       21.99      8.01 o 
  -1   3   3    45365.13    41249.16   2278.21 o 
   0   3   3    23452.63    20059.24    612.85 o 
   1   3   3     3054.16     2312.46     37.77 o 
   2   3   3     3653.95     3539.26    288.33 o 
   3   3   3    21231.45    19582.92   1164.20 o 
   4   3   3    21065.85    21577.00    415.87 o 
   5   3   3      848.53      905.49     57.40 o 
   6   3   3     1241.78     1426.80     25.05 o 
   7   3   3     4530.83     4450.92    204.11 o 
   8   3   3     1107.15     1004.10     11.43 o 
   9   3   3        7.49       30.99      9.60 o 
  10   3   3      929.74      913.36     16.75 o 
  11   3   3     2008.95     2013.64     25.15 o 
  12   3   3        8.28       20.19     10.60 o 
  13   3   3      277.19      289.64      9.68 o 
  14   3   3        4.15        2.60     11.68 o 
  15   3   3       86.64       66.37     10.09 o 
  16   3   3      179.36      193.60     15.49 o 
  17   3   3      992.87      854.22     56.20 o 
 -19   4   3      281.98      247.19     17.04 o 
 -18   4   3     1598.23     1343.79     90.84 o 
 -17   4   3      250.63      254.08     31.56 o 
 -16   4   3       15.74       12.22     11.76 o 
 -15   4   3      769.88      757.99     39.97 o 
 -14   4   3        0.17       13.92     18.37 o 
 -13   4   3     2586.35     2607.17    166.98 o 
 -12   4   3     4553.20     5101.65     97.78 o 
 -11   4   3      450.31      403.32     49.16 o 
 -10   4   3       51.47       67.79     10.51 o 
  -9   4   3        0.04       17.70     12.22 o 
  -8   4   3     1439.19     1589.18     65.06 o 
  -7   4   3     6664.60     6800.83    277.98 o 
  -6   4   3     3534.03     3549.92    304.45 o 
  -5   4   3     1933.77     2001.25     73.76 o 
  -4   4   3      661.70      565.87     11.94 o 
  -3   4   3     6483.78     5824.56    322.37 o 
  -2   4   3      681.00      780.75     38.42 o 
  -1   4   3      839.25      833.08     28.18 o 
   0   4   3        2.34       12.51      5.85 o 
   1   4   3    38510.59    32434.49    420.62 o 
   2   4   3     4844.22     4972.49     89.44 o 
   3   4   3     3006.64     2982.19     62.51 o 
   4   4   3     2907.12     2780.25     62.55 o 
   5   4   3     3264.34     3154.72    110.86 o 
   6   4   3     4924.74     5220.38     58.27 o 
   7   4   3      490.54      580.62     29.86 o 
   8   4   3       61.84       96.58      7.64 o 
   9   4   3      427.35      432.17     17.01 o 
  10   4   3      103.25      127.95     11.75 o 
  11   4   3     3314.62     3569.12     86.44 o 
  12   4   3      102.05       83.29      8.73 o 
  13   4   3        7.45       16.23     10.09 o 
  14   4   3        7.25       19.08     10.14 o 
  15   4   3     1673.39     1568.41     51.86 o 
  16   4   3      284.17      270.92     14.16 o 
  17   4   3       12.01        9.06     11.20 o 
 -19   5   3        0.33        8.60      9.26 o 
 -18   5   3      665.85      624.40     20.69 o 
 -17   5   3      164.98      143.75     13.47 o 
 -16   5   3      194.15      202.96     13.50 o 
 -15   5   3      270.55      299.99     13.44 o 
 -14   5   3      414.91      477.05     19.52 o 
 -13   5   3     3406.04     3497.83     38.72 o 
 -12   5   3      111.43      151.82     14.45 o 
 -11   5   3        2.73       21.84      9.09 o 
 -10   5   3       91.60      110.93     10.60 o 
  -9   5   3       14.13       46.87      8.86 o 
  -8   5   3     8544.31     8194.79    363.54 o 
  -7   5   3      354.48      461.40     36.56 o 
  -6   5   3        6.79        5.96      7.69 o 
  -5   5   3     1032.34     1082.55     62.15 o 
  -4   5   3     2337.96     2244.49     41.26 o 
  -3   5   3      271.17      311.47     17.24 o 
  -2   5   3      324.59      339.82      9.84 o 
  -1   5   3     6582.29     5543.90     84.09 o 
   0   5   3      451.21      558.08     23.76 o 
   1   5   3      136.13       87.57      6.83 o 
   2   5   3       53.64       20.36      7.38 o 
   3   5   3      342.31      366.22     13.42 o 
   4   5   3      346.16      344.65     11.89 o 
   5   5   3     1527.94     1743.53     68.92 o 
   6   5   3      180.80      162.69      9.02 o 
   7   5   3       42.15       41.42      8.10 o 
   8   5   3      921.51      959.34     15.65 o 
   9   5   3     1119.41     1254.25     45.65 o 
  10   5   3      123.20      123.70     11.04 o 
  11   5   3       11.24        7.79     11.85 o 
  12   5   3      183.35      167.02     10.42 o 
  13   5   3      214.70      223.67      9.73 o 
  14   5   3      193.29      186.70     11.20 o 
  15   5   3      121.88      131.59     28.75 o 
  16   5   3       73.67       56.05     16.21 o 
 -18   6   3      361.04      341.80     30.14 o 
 -17   6   3      111.14       94.42     16.42 o 
 -16   6   3      495.41      496.22     14.69 o 
 -15   6   3     2019.77     2024.50    129.13 o 
 -14   6   3        2.03        7.61     10.34 o 
 -13   6   3     1449.56     1555.88     70.75 o 
 -12   6   3        5.67       41.16     11.35 o 
 -11   6   3     1639.22     1700.30     17.03 o 
 -10   6   3     2081.34     2295.44     76.37 o 
  -9   6   3     1867.06     1869.67     87.05 o 
  -8   6   3      555.56      553.16     22.86 o 
  -7   6   3     3868.07     4023.85    290.40 o 
  -6   6   3      356.13      441.67     27.96 o 
  -5   6   3      654.00      725.15     18.78 o 
  -4   6   3     1130.61     1218.34     24.57 o 
  -3   6   3    18230.81    17429.42    628.39 o 
  -2   6   3      697.38      557.95     11.60 o 
  -1   6   3      922.37      836.77     19.54 o 
   0   6   3     1588.32     1558.01     70.33 o 
   1   6   3     1150.73      996.27     41.18 o 
   2   6   3    12256.87    11937.04    415.28 o 
   3   6   3        7.83       -0.97      5.86 o 
   4   6   3    13468.27    14538.21    273.79 o 
   5   6   3       34.61       48.04      9.42 o 
   6   6   3      623.49      630.09     30.52 o 
   7   6   3       15.40       46.77     10.28 o 
   8   6   3     3410.80     3637.94    203.93 o 
   9   6   3    26912.20    30102.98    590.89 o 
  10   6   3      436.38      443.21     17.52 o 
  11   6   3       55.27       57.22      9.95 o 
  12   6   3        7.67       11.18      9.64 o 
  13   6   3     1499.46     1511.18     91.82 o 
  14   6   3      470.75      478.40     51.07 o 
  15   6   3      913.28      911.78     65.12 o 
  16   6   3        2.44       11.13     11.23 o 
 -18   7   3       19.42       29.61     14.44 o 
 -17   7   3      770.08      730.07     54.90 o 
 -16   7   3       18.08       27.00     13.37 o 
 -15   7   3       82.52      111.08     12.41 o 
 -14   7   3     1523.49     1682.40     36.10 o 
 -13   7   3       33.12       50.96     11.90 o 
 -12   7   3      108.47      117.93     10.51 o 
 -11   7   3      434.13      423.52     15.81 o 
 -10   7   3     2193.65     2294.13    170.24 o 
  -9   7   3      118.58      168.62     12.12 o 
  -8   7   3        0.47        8.82      9.84 o 
  -7   7   3      198.20      220.74      8.87 o 
  -6   7   3    14693.89    15104.00    697.96 o 
  -5   7   3     2676.42     2626.65    110.00 o 
  -4   7   3     5551.28     5185.70    127.21 o 
  -3   7   3       54.48       59.47      7.36 o 
  -2   7   3        9.08       18.77      6.94 o 
  -1   7   3     7963.21     8022.80    203.19 o 
   0   7   3     1745.10     1865.28     66.59 o 
   1   7   3      126.05       90.15      7.19 o 
   2   7   3        0.46        9.91      5.74 o 
   3   7   3      888.67      812.85     25.16 o 
   4   7   3     5466.26     5318.12    181.57 o 
   5   7   3       52.26       68.18      6.18 o 
   6   7   3     4774.27     5007.53     80.75 o 
   7   7   3     2557.61     2770.94    123.90 o 
   8   7   3      155.57      182.46     10.83 o 
   9   7   3     6986.61     7126.10    132.44 o 
  10   7   3      142.78      138.55     14.21 o 
  11   7   3     1009.28     1114.80     70.59 o 
  12   7   3      331.79      354.75     12.88 o 
  13   7   3       44.36       46.34     10.58 o 
  14   7   3        0.14        8.00      9.99 o 
  15   7   3      155.03      137.77     15.33 o 
  16   7   3      669.85      555.36     66.03 o 
 -17   8   3        1.35       12.39     15.26 o 
 -16   8   3       26.81       28.63     10.95 o 
 -15   8   3      355.47      370.76     14.21 o 
 -14   8   3      231.32      200.36     18.77 o 
 -13   8   3     1434.88     1557.42     72.51 o 
 -12   8   3      146.71      148.01     14.86 o 
 -11   8   3     2622.44     2966.14     27.77 o 
 -10   8   3      925.44     1035.27     89.39 o 
  -9   8   3      736.68      736.31     70.76 o 
  -8   8   3     1023.44     1043.74     27.52 o 
  -7   8   3        0.29        9.66      7.27 o 
  -6   8   3     4297.97     4714.07    248.79 o 
  -5   8   3     1298.58     1359.93     49.55 o 
  -4   8   3       60.34       56.56      6.87 o 
  -3   8   3      310.21      322.14      9.70 o 
  -2   8   3       72.45       58.83      8.23 o 
  -1   8   3      597.19      673.24      9.46 o 
   0   8   3      149.66      154.21      7.95 o 
   1   8   3     2009.64     2107.51     70.20 o 
   2   8   3     1035.70      898.07     38.28 o 
   3   8   3     5085.20     5400.68    192.45 o 
   4   8   3     3571.41     3671.70    120.85 o 
   5   8   3      258.40      274.00     11.43 o 
   6   8   3      688.71      752.77     27.15 o 
   7   8   3     1168.00     1222.95     43.22 o 
   8   8   3      388.47      481.13     11.35 o 
   9   8   3       15.02       14.73      9.64 o 
  10   8   3     1603.93     1694.38     56.24 o 
  11   8   3       80.06      106.41     11.74 o 
  12   8   3        0.11        6.02     13.35 o 
  13   8   3        0.28       10.38      9.82 o 
  14   8   3      594.48      554.78     13.58 o 
  15   8   3       23.10       34.53     13.59 o 
 -17   9   3       89.27       79.54     19.28 o 
 -16   9   3      599.93      570.73     77.57 o 
 -15   9   3        0.93       12.48     13.38 o 
 -14   9   3      263.69      288.66     32.34 o 
 -13   9   3      384.65      423.89     35.78 o 
 -12   9   3      474.67      561.55     17.54 o 
 -11   9   3       14.40       25.22     14.45 o 
 -10   9   3      623.89      622.33     78.73 o 
  -9   9   3     2099.19     2111.90    211.63 o 
  -8   9   3     1399.90     1490.19     98.90 o 
  -7   9   3       31.59       40.59      9.20 o 
  -6   9   3      126.31      149.08     11.67 o 
  -5   9   3     8802.48     8746.42    275.06 o 
  -4   9   3      853.61      831.10     21.38 o 
  -3   9   3     4842.80     4772.33    159.02 o 
  -2   9   3       52.77       63.12      8.77 o 
  -1   9   3     1257.39     1191.70     20.97 o 
   0   9   3      441.29      464.21     17.41 o 
   1   9   3      724.77      608.03     20.59 o 
   2   9   3       65.88      100.86      7.48 o 
   3   9   3      244.10      258.88     10.50 o 
   4   9   3      771.02      834.75     42.70 o 
   5   9   3     1473.10     1629.53     76.68 o 
   6   9   3     1031.35     1078.18     53.83 o 
   7   9   3      586.21      643.28     16.62 o 
   8   9   3     2411.23     2752.44     86.01 o 
   9   9   3      862.75      980.01     27.91 o 
  10   9   3        0.90       18.78      9.18 o 
  11   9   3       33.05       40.72     12.14 o 
  12   9   3      304.50      346.57     24.21 o 
  13   9   3      128.65      124.81     11.34 o 
  14   9   3        8.09       19.18     11.60 o 
 -16  10   3      176.57      120.19     14.86 o 
 -15  10   3      170.07      155.37     16.79 o 
 -14  10   3      533.19      532.26     18.43 o 
 -13  10   3       22.35       31.09     18.47 o 
 -12  10   3      151.12      151.08     17.41 o 
 -11  10   3        0.35       -0.05      9.67 o 
 -10  10   3      109.14      108.84     11.32 o 
  -9  10   3     1267.61     1306.08     70.06 o 
  -8  10   3        0.32        8.24      8.29 o 
  -7  10   3      184.01      199.27     14.21 o 
  -6  10   3       41.77       49.29      8.26 o 
  -5  10   3     2158.66     2164.39     47.75 o 
  -4  10   3     3370.19     3308.97    109.83 o 
  -3  10   3     1648.40     1798.59     92.86 o 
  -2  10   3     1400.45     1404.91     19.77 o 
  -1  10   3      991.18      976.88     30.32 o 
   0  10   3     8559.78     8823.28     89.59 o 
   1  10   3      153.19      158.87      8.37 o 
   2  10   3     1120.42     1206.85     52.49 o 
   3  10   3      663.00      663.69     44.05 o 
   4  10   3     2715.09     3060.02    160.70 o 
   5  10   3       15.86       40.76     10.67 o 
   6  10   3     1900.92     1940.84    116.41 o 
   7  10   3     1631.43     1542.54     95.33 o 
   8  10   3       46.53       48.84      8.31 o 
   9  10   3     1180.37     1435.57     29.62 o 
  10  10   3       41.62       47.80      8.68 o 
  11  10   3      230.02      231.72     21.10 o 
  12  10   3       37.29       52.41     11.45 o 
  13  10   3       16.96       17.87     11.98 o 
  14  10   3        1.29       -1.47     12.58 o 
 -15  11   3       49.01       35.61     18.35 o 
 -14  11   3      624.64      624.64     19.81 o 
 -13  11   3      125.67      110.60     15.77 o 
 -12  11   3       28.90       31.95     11.89 o 
 -11  11   3      396.47      431.39     39.13 o 
 -10  11   3      331.51      308.17     31.74 o 
  -9  11   3        5.91        9.59      8.45 o 
  -8  11   3      235.55      244.27     16.21 o 
  -7  11   3      635.48      668.12     46.13 o 
  -6  11   3     1729.11     1869.01    110.10 o 
  -5  11   3      283.56      289.13     15.86 o 
  -4  11   3     1684.18     1626.71     84.19 o 
  -3  11   3     1482.17     1564.71     81.87 o 
  -2  11   3     1015.97      996.15     59.23 o 
  -1  11   3      127.95      125.97      7.71 o 
   0  11   3      355.25      337.45     18.24 o 
   1  11   3       75.40       80.88      8.21 o 
   2  11   3       46.80       59.80      8.78 o 
   3  11   3      493.25      511.43     30.96 o 
   4  11   3        3.85        3.86      9.29 o 
   5  11   3       28.90       27.57     10.75 o 
   6  11   3      860.13      883.61     53.24 o 
   7  11   3      441.88      482.75     21.88 o 
   8  11   3       63.19       71.99     10.34 o 
   9  11   3      404.91      444.64     27.88 o 
  10  11   3       89.55      104.94     11.61 o 
  11  11   3      101.92       93.60     11.72 o 
  12  11   3      172.13      191.39     11.66 o 
  13  11   3       28.96       30.94     13.11 o 
 -14  12   3       57.02       39.00     11.84 o 
 -13  12   3       54.11       43.10     13.10 o 
 -12  12   3      719.22      787.55     39.65 o 
 -11  12   3      182.87      167.50     18.65 o 
 -10  12   3        0.69        9.62      9.92 o 
  -9  12   3      829.22      916.47     78.35 o 
  -8  12   3     1054.77     1125.79     97.29 o 
  -7  12   3      164.46      171.18     17.67 o 
  -6  12   3        2.15       10.89      9.62 o 
  -5  12   3      586.01      535.55     19.50 o 
  -4  12   3      377.93      401.52     24.48 o 
  -3  12   3        0.91       14.26      7.76 o 
  -2  12   3     2597.21     2562.73     90.01 o 
  -1  12   3      183.00      208.71      8.54 o 
   0  12   3        6.53        7.66      7.51 o 
   1  12   3        4.19       12.48      9.18 o 
   2  12   3      153.57      151.51     11.90 o 
   3  12   3      107.53      106.03     14.41 o 
   4  12   3        1.33        4.27      8.36 o 
   5  12   3      122.69      134.92     12.22 o 
   6  12   3      132.21      151.43     10.37 o 
   7  12   3       47.34       31.33     10.05 o 
   8  12   3      376.84      394.80     36.63 o 
   9  12   3       46.27       56.30     11.10 o 
  10  12   3      939.71     1002.50     16.69 o 
  11  12   3      126.11      125.36     14.22 o 
  12  12   3      578.24      569.21     63.04 o 
 -13  13   3       20.31       18.94     15.29 o 
 -12  13   3      147.43      137.12     16.38 o 
 -11  13   3        3.12       17.61     10.89 o 
 -10  13   3       30.62       32.33     10.76 o 
  -9  13   3       64.52       75.61     10.26 o 
  -8  13   3       56.12       40.51      9.47 o 
  -7  13   3       76.02       81.76     10.25 o 
  -6  13   3      328.58      344.23     27.40 o 
  -5  13   3      276.53      272.78     11.30 o 
  -4  13   3      137.54      142.65     12.23 o 
  -3  13   3      461.20      496.99     31.32 o 
  -2  13   3      252.74      287.41     23.34 o 
  -1  13   3        2.39       10.23      7.80 o 
   0  13   3        6.69        9.69      6.81 o 
   1  13   3      294.85      294.41     22.25 o 
   2  13   3        3.22       -0.03      8.68 o 
   3  13   3      151.04      155.20     10.55 o 
   4  13   3       11.81       24.11      8.66 o 
   5  13   3      487.34      508.24     27.59 o 
   6  13   3       61.00       61.63     10.73 o 
   7  13   3      540.88      555.24     19.91 o 
   8  13   3      671.51      661.44     66.71 o 
   9  13   3     1136.92     1306.64    106.21 o 
  10  13   3      147.19      134.71     13.90 o 
  11  13   3        0.53       -1.72     14.19 o 
 -12  14   3      170.76      118.07     16.93 o 
 -11  14   3       24.01       23.39     13.16 o 
 -10  14   3      125.71      122.95     19.75 o 
  -9  14   3      128.22      132.72     14.80 o 
  -8  14   3        4.72       10.11      9.20 o 
  -7  14   3      216.77      192.69     20.28 o 
  -6  14   3      177.24      186.30     17.26 o 
  -5  14   3       37.94       19.98      7.59 o 
  -4  14   3      159.66      159.65     13.91 o 
  -3  14   3        9.30       14.36      7.22 o 
  -2  14   3      240.19      275.66     20.89 o 
  -1  14   3      598.56      590.25     45.16 o 
   0  14   3     1300.63     1403.55     82.64 o 
   1  14   3      573.65      597.23     50.99 o 
   2  14   3      206.65      209.13     22.90 o 
   3  14   3      115.62      135.36     10.08 o 
   4  14   3        1.33        8.40     12.07 o 
   5  14   3        9.08       15.34     10.64 o 
   6  14   3       87.60       96.38     11.54 o 
   7  14   3       11.74       12.65     12.62 o 
   8  14   3       80.76       68.17     12.24 o 
   9  14   3        5.46        4.36     13.89 o 
 -10  15   3      272.88      203.87     20.43 o 
  -9  15   3        5.10        0.61     10.59 o 
  -8  15   3      240.41      189.92     22.89 o 
  -7  15   3       71.00       65.74     11.51 o 
  -6  15   3      141.45      137.13     23.93 o 
  -5  15   3        1.75        5.44      8.71 o 
  -4  15   3       19.78       23.36      7.58 o 
  -3  15   3      723.39      679.60     50.07 o 
  -2  15   3        0.20       11.05      7.74 o 
  -1  15   3        3.23       18.89      8.80 o 
   0  15   3       22.10       29.10     10.40 o 
   1  15   3      128.99      117.09     12.00 o 
   2  15   3       28.20       39.97      9.76 o 
   3  15   3      316.26      337.79     34.03 o 
   4  15   3      173.36      180.41     16.25 o 
   5  15   3        1.67        5.06     12.87 o 
   6  15   3       74.27       78.67     13.35 o 
   7  15   3       31.98       24.13     12.34 o 
   8  15   3        1.10        3.44     15.62 o 
  -8  16   3      230.15      198.21     22.47 o 
  -7  16   3       18.37       29.75      9.35 o 
  -6  16   3        0.07       -2.14     10.60 o 
  -5  16   3        8.49       20.65      9.32 o 
  -4  16   3       21.74       12.06      8.66 o 
  -3  16   3       12.48       27.45      7.42 o 
  -2  16   3      160.26      172.43      9.14 o 
  -1  16   3      474.71      409.26     31.51 o 
   0  16   3        7.63       10.46     10.03 o 
   1  16   3      170.30      189.35     17.74 o 
   2  16   3        3.59        8.73      9.13 o 
   3  16   3        1.09       -3.52     10.28 o 
   4  16   3        0.28       -2.50     11.41 o 
   5  16   3        7.52        7.24     12.06 o 
  -4  17   3        0.08        8.81      9.25 o 
  -3  17   3       50.64       59.15     10.53 o 
  -2  17   3      338.90      290.86     26.59 o 
  -1  17   3        4.36        9.67      9.01 o 
   0  17   3       60.14       59.91     13.02 o 
   1  17   3       70.56       72.40     13.06 o 
   2  17   3        1.80      -11.81     11.81 o 
 -20   0   4     1086.61      865.88     17.82 o 
 -19   0   4     1383.81     1120.27     42.71 o 
 -18   0   4      588.66      541.81     14.19 o 
 -17   0   4        7.84       20.14     10.05 o 
 -16   0   4     1041.44     1113.80     21.79 o 
 -15   0   4     1794.24     1735.88     27.23 o 
 -14   0   4     2116.58     2054.21     31.01 o 
 -13   0   4      467.42      391.10     16.58 o 
 -12   0   4     1537.95     1327.81     26.52 o 
 -11   0   4     3572.33     3122.83     36.02 o 
 -10   0   4      498.03      595.68     21.98 o 
  -9   0   4     2600.05     2430.88     32.92 o 
  -8   0   4     9914.35    10826.07     93.16 o 
  -7   0   4     2402.36     2196.82     32.97 o 
  -6   0   4    29799.25    30734.42    218.15 o 
  -5   0   4    94892.01    90506.34   1400.68 o 
  -4   0   4    41252.89    38018.44    533.52 o 
  -3   0   4     3417.21     3299.04     67.01 o 
  -2   0   4    25824.63    23855.80    205.82 o 
  -1   0   4    10223.59     9384.66     86.55 o 
   0   0   4     6104.76     5595.58    459.35 o 
   1   0   4     8272.31     8924.69     96.13 o 
   2   0   4       10.00       26.37      9.22 o 
   3   0   4     1888.22     1714.16     46.58 o 
   4   0   4      627.01      608.24     54.27 o 
   5   0   4      165.28      191.66     12.09 o 
   6   0   4      101.41      151.21     11.37 o 
   7   0   4     2507.98     2276.04     29.72 o 
   8   0   4     3147.90     3388.23     39.13 o 
   9   0   4     1551.39     1421.02     25.99 o 
  10   0   4     2935.74     2825.90     36.07 o 
  11   0   4     2933.92     2797.23     34.02 o 
  12   0   4       60.71       56.90     18.01 o 
  13   0   4      889.76      744.31     23.70 o 
  14   0   4      277.10      235.21     15.81 o 
  15   0   4     4418.42     3945.93     45.48 o 
  16   0   4      306.35      246.77     17.92 o 
  17   0   4       52.43       47.44     16.72 o 
 -20   1   4        3.21       27.70     10.90 o 
 -19   1   4        4.85       -7.41     11.53 o 
 -18   1   4       19.62       38.33     10.07 o 
 -17   1   4      131.56      125.11      9.71 o 
 -16   1   4       98.92      111.37     13.99 o 
 -15   1   4     1913.54     1912.72    120.66 o 
 -14   1   4     1387.77     1424.25     66.33 o 
 -13   1   4      899.19      888.81     28.19 o 
 -12   1   4      100.25      111.16     11.02 o 
 -11   1   4      939.83      821.05     79.76 o 
 -10   1   4     1588.79     1524.58    166.12 o 
  -9   1   4       37.45       58.18     10.87 o 
  -8   1   4     6683.69     6676.65    174.55 o 
  -7   1   4     2720.74     2725.81    129.57 o 
  -6   1   4     1381.08     1190.19     33.44 o 
  -5   1   4     2604.85     2302.58     63.56 o 
  -4   1   4    93347.80    88879.86   1447.42 o 
  -3   1   4    67990.49    59513.85    589.76 o 
  -2   1   4     4634.55     4131.76     71.87 o 
  -1   1   4     2495.70     2325.71     66.15 o 
   0   1   4    11930.64    10922.03    180.52 o 
   1   1   4    11046.81    10451.44    357.22 o 
   2   1   4     4087.66     3783.03    101.91 o 
   3   1   4     4746.67     4723.25    146.17 o 
   4   1   4     8620.48     9275.40    304.59 o 
   5   1   4      620.10      682.75     34.02 o 
   6   1   4     6288.98     5815.38    172.29 o 
   7   1   4       50.19       56.75     10.62 o 
   8   1   4      588.49      539.38     46.53 o 
   9   1   4     2038.94     1940.37     20.03 o 
  10   1   4     1854.31     1760.14    111.94 o 
  11   1   4       16.23       17.62      9.64 o 
  12   1   4     2403.08     2370.85     25.87 o 
  13   1   4      106.00      119.02     11.19 o 
  14   1   4       42.15       26.55     18.13 o 
  15   1   4      305.44      287.93     16.45 o 
  16   1   4       22.42       17.75     15.94 o 
  17   1   4       21.00       16.55     14.83 o 
 -20   2   4        0.05        1.58     12.22 o 
 -19   2   4       13.97       30.97     11.61 o 
 -18   2   4     3065.71     2908.71     83.21 o 
 -17   2   4     1170.77     1098.48     16.00 o 
 -16   2   4     1514.58     1432.21     28.64 o 
 -15   2   4     2449.45     2156.16     58.67 o 
 -14   2   4     2027.16     2197.27     90.88 o 
 -13   2   4     2287.11     2222.52     45.32 o 
 -12   2   4      220.45      198.93     11.17 o 
 -11   2   4     6989.04     6647.62    285.68 o 
 -10   2   4      906.90      942.40     20.74 o 
  -9   2   4     1593.62     1364.46     23.79 o 
  -8   2   4     2946.55     3496.02     42.19 o 
  -7   2   4    17228.28    17910.97    521.91 o 
  -6   2   4     9313.73     8576.17    159.17 o 
  -5   2   4     2053.81     2032.37    115.80 o 
  -4   2   4     6558.43     5238.74    347.27 o 
  -3   2   4     3344.22     3147.30    228.78 o 
  -2   2   4     8539.73     8788.98    293.20 o 
  -1   2   4     2409.18     2178.72     66.18 o 
   0   2   4     2547.18     2186.65     33.57 o 
   1   2   4       98.41       62.56      7.26 o 
   2   2   4     5108.57     4716.54    301.71 o 
   3   2   4     7172.56     7115.95    208.92 o 
   4   2   4    23680.77    23808.29    630.11 o 
   5   2   4    17707.58    20413.90    902.36 o 
   6   2   4     6912.19     6941.81    106.28 o 
   7   2   4     2087.23     2144.46    102.25 o 
   8   2   4      452.79      379.79      9.88 o 
   9   2   4     5565.84     5320.80    345.95 o 
  10   2   4      437.00      472.73     14.56 o 
  11   2   4     3395.44     3311.38     27.28 o 
  12   2   4      305.64      339.54     23.15 o 
  13   2   4      502.07      425.54     11.49 o 
  14   2   4     1054.56     1067.94     34.66 o 
  15   2   4      856.52      739.23     36.48 o 
  16   2   4      705.45      773.92     19.64 o 
 -19   3   4       91.84      104.23     10.20 o 
 -18   3   4        0.79       18.29     11.28 o 
 -17   3   4      523.59      490.74     11.66 o 
 -16   3   4        2.07       -3.04     10.37 o 
 -15   3   4        4.86        4.64      8.81 o 
 -14   3   4      676.02      681.15     14.69 o 
 -13   3   4       42.19       46.44     13.85 o 
 -12   3   4     2156.28     2205.19     21.81 o 
 -11   3   4        2.96        3.10     11.16 o 
 -10   3   4        0.69       17.03     12.09 o 
  -9   3   4       72.18       74.50     11.99 o 
  -8   3   4      439.44      611.24     23.40 o 
  -7   3   4     1158.15     1392.30     18.03 o 
  -6   3   4       10.27       31.93     13.33 o 
  -5   3   4     1537.78     1284.64     52.26 o 
  -4   3   4     4887.43     4412.90    205.22 o 
  -3   3   4     5382.30     4372.83    187.61 o 
  -2   3   4    23925.48    21379.97    106.50 o 
  -1   3   4     3135.92     2760.75     77.17 o 
   0   3   4      812.60      699.79     38.95 o 
   1   3   4     9055.17     8222.22    432.42 o 
   2   3   4     3546.31     3321.95     23.90 o 
   3   3   4     2468.90     2219.25     50.86 o 
   4   3   4      341.10      431.18     12.87 o 
   5   3   4      283.07      332.45     16.99 o 
   6   3   4    19319.01    20472.77    382.63 o 
   7   3   4      386.93      371.04      9.97 o 
   8   3   4       30.23       42.99      7.59 o 
   9   3   4      296.12      288.07     15.41 o 
  10   3   4     2650.06     2628.59    106.78 o 
  11   3   4      131.63      131.68     10.51 o 
  12   3   4     2288.09     2169.01     91.33 o 
  13   3   4      968.44      867.90     25.32 o 
  14   3   4       16.39       25.84      9.49 o 
  15   3   4      435.49      446.86     52.36 o 
  16   3   4        0.46        3.51     12.12 o 
 -19   4   4      160.59      124.93     10.21 o 
 -18   4   4        1.19       28.88     13.34 o 
 -17   4   4      175.19      140.08     11.46 o 
 -16   4   4      192.58      182.76     15.26 o 
 -15   4   4      197.77      188.03     14.63 o 
 -14   4   4      473.85      534.96     41.37 o 
 -13   4   4      147.03      155.32     12.26 o 
 -12   4   4      826.90      809.88     15.10 o 
 -11   4   4        0.01       13.49      8.83 o 
 -10   4   4     4275.41     4661.04     38.19 o 
  -9   4   4      112.65       96.73      8.65 o 
  -8   4   4       79.08       86.28      7.43 o 
  -7   4   4      495.68      520.86     20.09 o 
  -6   4   4     4958.37     4985.12    192.67 o 
  -5   4   4     4667.77     4077.89    165.90 o 
  -4   4   4      188.51      140.97      8.15 o 
  -3   4   4      238.35      214.21     12.46 o 
  -2   4   4     7837.52     6651.24    252.99 o 
  -1   4   4     1304.39     1135.94     15.89 o 
   0   4   4       31.59       35.85      6.27 o 
   1   4   4      336.98      231.92     11.33 o 
   2   4   4     2863.70     2681.01     47.93 o 
   3   4   4     3508.60     3433.12     64.88 o 
   4   4   4      949.41      961.16     13.08 o 
   5   4   4      511.66      631.95     12.92 o 
   6   4   4      770.68      674.81     15.84 o 
   7   4   4      110.25      179.33      9.43 o 
   8   4   4      102.91      150.90      8.85 o 
   9   4   4     1221.97     1229.71     54.72 o 
  10   4   4     1731.92     1844.66     80.52 o 
  11   4   4       25.77       21.70     10.39 o 
  12   4   4      439.82      419.16     40.77 o 
  13   4   4      266.14      253.85     18.69 o 
  14   4   4      267.23      250.64     21.73 o 
  15   4   4      118.57      153.37     12.02 o 
  16   4   4      139.87      153.33     14.15 o 
 -19   5   4      142.93      124.66     10.67 o 
 -18   5   4      124.70      169.15     15.28 o 
 -17   5   4       68.92       93.99     13.35 o 
 -16   5   4      667.88      687.26     16.50 o 
 -15   5   4       20.91       13.85     11.79 o 
 -14   5   4     1268.08     1299.88     74.77 o 
 -13   5   4     4710.32     5053.19     55.75 o 
 -12   5   4     8234.81     8286.86    443.32 o 
 -11   5   4      340.86      339.51     26.56 o 
 -10   5   4        6.16       18.27      6.99 o 
  -9   5   4       37.21       31.23      8.09 o 
  -8   5   4     3775.07     3608.50    223.06 o 
  -7   5   4      131.53      131.36     12.84 o 
  -6   5   4     9418.20     9418.40    545.99 o 
  -5   5   4      187.79      135.17      6.79 o 
  -4   5   4      548.00      533.97     33.15 o 
  -3   5   4      127.22      117.19      9.33 o 
  -2   5   4      362.44      395.17     11.72 o 
  -1   5   4       74.20       50.05      9.01 o 
   0   5   4     6198.15     6321.47    177.57 o 
   1   5   4     5094.81     4640.77     72.57 o 
   2   5   4        3.90        6.48      6.24 o 
   3   5   4     4427.48     4309.66     76.09 o 
   4   5   4        2.52        9.54      9.04 o 
   5   5   4       48.11       54.29      8.04 o 
   6   5   4     1761.63     1568.95     56.94 o 
   7   5   4      573.81      612.71     18.94 o 
   8   5   4        5.95       26.75      6.78 o 
   9   5   4        2.21       21.27      9.22 o 
  10   5   4     6916.08     6983.43    293.93 o 
  11   5   4       28.22       34.14      8.82 o 
  12   5   4      229.14      228.82     16.55 o 
  13   5   4        9.02       14.05      9.50 o 
  14   5   4        0.18        3.82      9.32 o 
  15   5   4     1261.79     1281.91    104.37 o 
  16   5   4        5.77       -3.50     11.84 o 
 -18   6   4       76.06       78.23     20.00 o 
 -17   6   4       20.51       19.66     12.83 o 
 -16   6   4       68.94       66.94     12.89 o 
 -15   6   4       79.44       84.92      9.23 o 
 -14   6   4      783.91      839.40     32.44 o 
 -13   6   4       20.28       35.80     11.53 o 
 -12   6   4      181.65      228.30     18.94 o 
 -11   6   4      167.61      162.20     13.48 o 
 -10   6   4     1814.60     1635.92    155.42 o 
  -9   6   4     1405.10     1474.33    116.56 o 
  -8   6   4      764.98      839.15     59.13 o 
  -7   6   4     3247.33     3509.93    106.13 o 
  -6   6   4        9.89       19.94      7.61 o 
  -5   6   4     3945.59     3987.08     64.66 o 
  -4   6   4      301.10      281.74      8.72 o 
  -3   6   4     2388.24     2404.63     84.36 o 
  -2   6   4      279.94      295.18      9.01 o 
  -1   6   4     4809.27     4746.94    292.60 o 
   0   6   4     1800.11     1509.76     58.14 o 
   1   6   4      249.75      265.61      8.24 o 
   2   6   4     5109.53     4949.98    124.22 o 
   3   6   4      118.83      104.99      8.49 o 
   4   6   4      683.53      658.33     19.26 o 
   5   6   4      856.95      902.40     25.80 o 
   6   6   4      397.66      461.26     14.30 o 
   7   6   4       22.49       16.55      9.30 o 
   8   6   4      266.45      286.40      9.95 o 
   9   6   4      185.55      206.18      8.98 o 
  10   6   4     3013.01     3410.20     99.87 o 
  11   6   4      403.76      437.04     11.27 o 
  12   6   4       58.88       59.92     10.95 o 
  13   6   4       15.31       22.61     12.40 o 
  14   6   4      301.88      296.88     19.72 o 
  15   6   4       13.11       24.99     11.46 o 
 -18   7   4        5.32        4.43     14.01 o 
 -17   7   4        3.08       20.22     13.38 o 
 -16   7   4        1.10       -1.11      8.88 o 
 -15   7   4      490.89      499.38     14.36 o 
 -14   7   4      260.81      306.68     13.75 o 
 -13   7   4       49.47       68.00      9.31 o 
 -12   7   4      396.56      455.52     15.59 o 
 -11   7   4      165.14      173.77     13.68 o 
 -10   7   4      187.47      215.45     14.45 o 
  -9   7   4      242.09      265.63     21.92 o 
  -8   7   4       58.35       47.49     10.16 o 
  -7   7   4      319.71      317.30     26.67 o 
  -6   7   4     1065.26     1106.08     40.89 o 
  -5   7   4     1428.06     1444.17     58.20 o 
  -4   7   4     2525.25     2607.58    130.82 o 
  -3   7   4     1417.97     1430.82     71.13 o 
  -2   7   4       12.04       96.01     29.01 o 
  -1   7   4     7031.80     6442.08    149.93 o 
   0   7   4     6308.58     5758.28    128.69 o 
   1   7   4     1724.52     2014.83     57.59 o 
   2   7   4      193.49      203.79      8.62 o 
   3   7   4      159.35      239.95      9.45 o 
   4   7   4       16.72       22.81      6.08 o 
   5   7   4     3516.43     3585.60    116.93 o 
   6   7   4       73.60      107.32      9.88 o 
   7   7   4     3938.07     4114.84     39.08 o 
   8   7   4      687.74      740.74     34.53 o 
   9   7   4        9.79       22.64      9.12 o 
  10   7   4      304.97      392.04     15.54 o 
  11   7   4     2129.66     2324.08     88.59 o 
  12   7   4        0.83       11.52      9.01 o 
  13   7   4      489.25      483.33     20.78 o 
  14   7   4       17.80       18.28     12.84 o 
  15   7   4       93.17       98.40     12.64 o 
 -17   8   4      539.71      496.20     48.85 o 
 -16   8   4      786.89      752.12     18.78 o 
 -15   8   4      527.07      564.27     18.68 o 
 -14   8   4      123.10      125.15     15.38 o 
 -13   8   4      375.58      353.30     13.52 o 
 -12   8   4       61.24       76.19     13.91 o 
 -11   8   4      104.05      110.55     10.35 o 
 -10   8   4      257.88      264.84     27.11 o 
  -9   8   4      372.64      396.39     36.28 o 
  -8   8   4       14.88       18.72      9.15 o 
  -7   8   4      337.88      352.03     23.83 o 
  -6   8   4       56.49       53.93      6.88 o 
  -5   8   4      890.10      910.55     16.41 o 
  -4   8   4       14.54       21.71      8.11 o 
  -3   8   4       57.56       72.68      8.10 o 
  -2   8   4     4891.37     4498.17     94.25 o 
  -1   8   4      537.06      491.60     18.45 o 
   0   8   4      248.72      209.36      8.50 o 
   1   8   4     1384.41     1537.34     43.36 o 
   2   8   4      890.81      792.27     29.50 o 
   3   8   4     1838.45     1880.78    113.73 o 
   4   8   4      215.90      236.12      8.42 o 
   5   8   4      857.92      864.09     48.48 o 
   6   8   4       25.91       35.83      6.88 o 
   7   8   4      175.70      183.09      9.21 o 
   8   8   4      313.15      373.85     18.62 o 
   9   8   4        0.19       19.71      9.47 o 
  10   8   4       39.70       54.37     11.50 o 
  11   8   4       17.98       26.57      9.96 o 
  12   8   4      482.48      499.34     21.62 o 
  13   8   4       17.41       23.15     11.09 o 
  14   8   4       57.21       55.81     13.60 o 
 -17   9   4       50.07       46.43     14.25 o 
 -16   9   4       72.92       88.47     16.54 o 
 -15   9   4       23.29       25.34     13.07 o 
 -14   9   4       25.56       47.38     12.86 o 
 -13   9   4       20.44       11.89     14.63 o 
 -12   9   4       97.55      115.95     12.41 o 
 -11   9   4      739.61      752.77     64.50 o 
 -10   9   4      404.41      405.21     26.55 o 
  -9   9   4       41.82       58.37      9.70 o 
  -8   9   4     1129.74     1166.35     64.92 o 
  -7   9   4     1292.87     1433.35     68.82 o 
  -6   9   4      357.06      365.57      9.85 o 
  -5   9   4      804.98      787.30     34.33 o 
  -4   9   4      143.61      128.39      8.70 o 
  -3   9   4       10.65       19.59      7.00 o 
  -2   9   4     1421.49     1399.49     51.11 o 
  -1   9   4       30.22       45.99      6.84 o 
   0   9   4      553.09      551.64     20.79 o 
   1   9   4      100.85      107.89      9.34 o 
   2   9   4      136.75      145.93      8.45 o 
   3   9   4       67.69       95.74      9.56 o 
   4   9   4       35.13       38.44      9.86 o 
   5   9   4      149.42      156.83     12.79 o 
   6   9   4      234.61      299.58     18.45 o 
   7   9   4     1195.92     1250.02     80.69 o 
   8   9   4        2.88       -6.42      9.93 o 
   9   9   4      236.03      258.43     23.36 o 
  10   9   4       25.36       25.70      8.84 o 
  11   9   4      850.54      886.45     36.19 o 
  12   9   4       33.09       38.62      8.67 o 
  13   9   4       37.00       41.47     10.17 o 
  14   9   4       83.89       98.50     11.41 o 
 -16  10   4      301.40      274.27     18.87 o 
 -15  10   4       12.70       15.80     15.99 o 
 -14  10   4      204.78      220.32     16.64 o 
 -13  10   4        4.73        9.51     11.44 o 
 -12  10   4       27.88       35.26     14.15 o 
 -11  10   4       19.25       27.80     12.63 o 
 -10  10   4      665.27      644.89     66.55 o 
  -9  10   4      382.20      445.12     35.67 o 
  -8  10   4      599.83      499.37     36.16 o 
  -7  10   4      223.71      248.10     13.41 o 
  -6  10   4     4787.08     4720.99    200.99 o 
  -5  10   4      115.23      122.48      8.97 o 
  -4  10   4      449.92      413.67     18.65 o 
  -3  10   4      296.87      282.41     15.89 o 
  -2  10   4     5455.70     5547.56    124.21 o 
  -1  10   4      534.95      498.89     21.08 o 
   0  10   4       31.10       37.83      9.17 o 
   1  10   4      663.70      718.78     18.23 o 
   2  10   4        6.87        8.13      8.60 o 
   3  10   4      234.18      273.76     30.09 o 
   4  10   4      505.59      540.12     49.45 o 
   5  10   4      555.17      570.33     21.55 o 
   6  10   4     1307.33     1353.08     45.59 o 
   7  10   4     1250.80     1291.09     31.12 o 
   8  10   4      230.86      252.21     10.12 o 
   9  10   4     1038.13     1102.47     42.64 o 
  10  10   4      802.24      818.69     56.06 o 
  11  10   4      299.76      340.46     20.97 o 
  12  10   4        3.46        4.98      8.62 o 
  13  10   4       47.15       52.84     12.60 o 
 -15  11   4      158.16      158.98     22.22 o 
 -14  11   4      367.08      280.52     16.67 o 
 -13  11   4      428.77      458.20     32.61 o 
 -12  11   4      190.91      189.70     24.12 o 
 -11  11   4      665.29      614.63     46.06 o 
 -10  11   4        1.22        7.81     11.20 o 
  -9  11   4     2280.16     2204.94    170.30 o 
  -8  11   4       15.18       31.19      8.71 o 
  -7  11   4        0.25        8.56      9.05 o 
  -6  11   4      196.87      184.27     16.79 o 
  -5  11   4       18.45       25.67      6.96 o 
  -4  11   4      212.29      214.38      8.99 o 
  -3  11   4     5273.14     5457.99    220.49 o 
  -2  11   4      125.36      148.61      9.18 o 
  -1  11   4       81.57      101.79      9.94 o 
   0  11   4     1578.21     1423.86    102.69 o 
   1  11   4     1979.65     1900.19     55.62 o 
   2  11   4     1865.07     1722.36     77.35 o 
   3  11   4     1558.85     1511.24     50.34 o 
   4  11   4     1144.51     1245.62     78.67 o 
   5  11   4      577.72      586.63     27.83 o 
   6  11   4     1247.19     1355.47    133.03 o 
   7  11   4      200.79      214.44     16.14 o 
   8  11   4      235.90      291.28     21.35 o 
   9  11   4      839.81      859.14     22.83 o 
  10  11   4       13.37       22.57     10.29 o 
  11  11   4      225.78      217.54      9.71 o 
  12  11   4       38.94       37.44      9.34 o 
 -14  12   4      287.79      260.49     49.90 o 
 -13  12   4       14.97       18.14     13.06 o 
 -12  12   4      166.66      143.17     19.59 o 
 -11  12   4        1.41       13.92      9.73 o 
 -10  12   4       24.60       37.61     11.86 o 
  -9  12   4        4.64        1.57      9.51 o 
  -8  12   4       50.70       54.27      9.61 o 
  -7  12   4      166.75      185.59     13.56 o 
  -6  12   4      845.69      817.34     20.97 o 
  -5  12   4     1363.73     1363.75     74.03 o 
  -4  12   4      160.37      142.22     11.49 o 
  -3  12   4       12.15        8.23      7.91 o 
  -2  12   4      281.43      266.23     12.51 o 
  -1  12   4      519.31      553.81     33.64 o 
   0  12   4      240.59      291.57     13.16 o 
   1  12   4       90.38      101.41      8.04 o 
   2  12   4      248.10      269.83     20.32 o 
   3  12   4      838.52      877.44     60.92 o 
   4  12   4        0.30       -0.90      8.04 o 
   5  12   4        0.00       -3.02     10.63 o 
   6  12   4       14.94       22.46     11.35 o 
   7  12   4      186.02      174.36     11.32 o 
   8  12   4        1.56      -11.48     15.59 o 
   9  12   4      421.99      390.82     12.61 o 
  10  12   4       57.67       33.06     11.68 o 
  11  12   4        3.98        7.11     13.86 o 
 -13  13   4       79.41      108.45     16.71 o 
 -12  13   4      183.86      147.38     28.33 o 
 -11  13   4      226.76      222.51     38.96 o 
 -10  13   4        0.46       11.51     11.84 o 
  -9  13   4      286.67      328.01     45.51 o 
  -8  13   4      926.68      957.29     78.83 o 
  -7  13   4       67.31       66.53     10.03 o 
  -6  13   4        0.03        1.93      8.00 o 
  -5  13   4       33.65       46.80      9.12 o 
  -4  13   4      396.55      354.20     14.40 o 
  -3  13   4      254.18      273.95     17.61 o 
  -2  13   4       48.01       46.92      8.22 o 
  -1  13   4       45.51       48.68      8.49 o 
   0  13   4        3.89       12.15      8.37 o 
   1  13   4        2.97       10.27      9.55 o 
   2  13   4       99.00      108.38      9.75 o 
   3  13   4        0.04        6.59     11.67 o 
   4  13   4      679.72      751.90     57.92 o 
   5  13   4        4.77       16.15     10.48 o 
   6  13   4       48.04       47.46      9.44 o 
   7  13   4        0.13       17.54     12.16 o 
   8  13   4      149.02      168.25     13.81 o 
   9  13   4       42.08       44.24     10.91 o 
  10  13   4       84.89      101.76     13.28 o 
 -12  14   4        4.58       16.22     10.86 o 
 -11  14   4       39.53       44.64     11.57 o 
 -10  14   4       89.88       78.58     11.49 o 
  -9  14   4        9.55       10.65     12.43 o 
  -8  14   4       20.98       20.58     10.49 o 
  -7  14   4       60.04       59.69     10.79 o 
  -6  14   4       25.16       27.68      7.73 o 
  -5  14   4      166.53      157.51     11.34 o 
  -4  14   4       37.13       48.11      7.42 o 
  -3  14   4     1112.46     1103.25     50.19 o 
  -2  14   4      923.55      913.50     69.35 o 
  -1  14   4        6.89       18.92      7.94 o 
   0  14   4      312.00      315.32     18.98 o 
   1  14   4       19.74       17.26     11.11 o 
   2  14   4      108.81      102.43     11.07 o 
   3  14   4      110.93      130.58     16.37 o 
   4  14   4      838.93      971.24     67.49 o 
   5  14   4       22.04       24.46     12.24 o 
   6  14   4        0.75        5.81     13.73 o 
   7  14   4      285.27      272.83     25.43 o 
   8  14   4      203.69      193.03     15.07 o 
   9  14   4      132.47      134.48     15.55 o 
 -10  15   4       43.10       48.91     13.53 o 
  -9  15   4       74.37       66.72     12.54 o 
  -8  15   4        3.30        4.30      9.00 o 
  -7  15   4       61.71       82.11     11.99 o 
  -6  15   4      437.50      423.23     55.63 o 
  -5  15   4       51.14       42.89      7.82 o 
  -4  15   4       21.14       38.66      8.87 o 
  -3  15   4     1486.07     1438.25     84.51 o 
  -2  15   4      252.67      252.00     28.21 o 
  -1  15   4       14.19       30.74     10.90 o 
   0  15   4       14.27       22.32     10.88 o 
   1  15   4      464.52      499.74     41.76 o 
   2  15   4       85.37       95.42     12.13 o 
   3  15   4      729.77      713.39    102.01 o 
   4  15   4       59.89       72.99     12.92 o 
   5  15   4       10.64       27.28     13.66 o 
   6  15   4       85.16       83.50     10.96 o 
   7  15   4       31.01       32.53     13.85 o 
  -8  16   4       80.98       50.01     12.45 o 
  -7  16   4        4.36       11.16     13.20 o 
  -6  16   4      242.55      216.88     16.96 o 
  -5  16   4      384.89      347.58     30.24 o 
  -4  16   4      116.86       91.53     11.16 o 
  -3  16   4      235.71      228.55     22.00 o 
  -2  16   4      459.15      416.65     36.83 o 
  -1  16   4       12.98       11.45     12.16 o 
   0  16   4       58.24       68.75     13.57 o 
   1  16   4       45.31       57.14     10.76 o 
   2  16   4       18.24       14.04     11.54 o 
   3  16   4       49.59       44.38     11.69 o 
   4  16   4      225.04      232.55     38.19 o 
   5  16   4      297.96      231.23     20.50 o 
  -4  17   4       11.22       -3.39     23.89 o 
  -3  17   4       62.44       47.00      9.65 o 
  -2  17   4        8.79        5.73      9.78 o 
  -1  17   4        5.95        0.49     10.27 o 
   0  17   4       58.63       40.97     11.96 o 
 -20   1   5       89.26       69.81     10.95 o 
 -19   1   5       13.42       23.55      9.44 o 
 -18   1   5       82.09       86.86      8.71 o 
 -17   1   5        6.00       29.30     11.94 o 
 -16   1   5      376.93      411.26     28.30 o 
 -15   1   5     1109.78     1157.57     30.46 o 
 -14   1   5     1345.85     1387.81     33.83 o 
 -13   1   5       15.73       32.23     10.82 o 
 -12   1   5      361.66      343.14     14.14 o 
 -11   1   5      973.52     1131.81     17.70 o 
 -10   1   5        7.65       16.94     11.98 o 
  -9   1   5     1966.87     2344.09     71.16 o 
  -8   1   5      410.52      462.17     16.80 o 
  -7   1   5        5.72        2.89      7.12 o 
  -6   1   5      436.81      665.65     41.48 o 
  -5   1   5     6066.83     5796.14    112.32 o 
  -4   1   5    16141.58    13524.05    208.29 o 
  -3   1   5     1442.39     1767.64     17.32 o 
  -2   1   5    16671.09    14377.86    393.45 o 
  -1   1   5     7647.98     6232.59     36.50 o 
   0   1   5    25739.79    22677.28    344.59 o 
   1   1   5     4902.39     4921.65     41.55 o 
   2   1   5     2194.72     2004.88     93.62 o 
   3   1   5      804.17      704.92     15.14 o 
   4   1   5     2311.23     2323.64    134.72 o 
   5   1   5      557.46      606.32     11.97 o 
   6   1   5      320.86      342.57     19.67 o 
   7   1   5     2122.87     1998.09     31.80 o 
   8   1   5      477.51      461.02     11.73 o 
   9   1   5     2217.11     1964.37     33.90 o 
  10   1   5        0.26       30.54     12.08 o 
  11   1   5      440.01      421.35     13.85 o 
  12   1   5     1087.78     1203.72     46.68 o 
  13   1   5      890.28      738.05     13.53 o 
  14   1   5      584.75      557.87     16.97 o 
  15   1   5      557.59      435.42     28.33 o 
  16   1   5      669.91      630.29     16.82 o 
 -20   2   5        1.03       12.49     10.24 o 
 -19   2   5      166.34      153.06     13.35 o 
 -18   2   5      144.41      122.16     15.39 o 
 -17   2   5      331.54      312.37     11.35 o 
 -16   2   5       84.41       78.54      9.48 o 
 -15   2   5       81.71       85.07     10.22 o 
 -14   2   5     1931.96     1992.25     46.25 o 
 -13   2   5      275.12      281.12     14.92 o 
 -12   2   5      156.71      144.24      9.64 o 
 -11   2   5      776.40      792.15     16.34 o 
 -10   2   5       34.91       32.09      8.88 o 
  -9   2   5     3830.01     3633.85    685.24 o 
  -8   2   5     3922.31     4057.37     82.81 o 
  -7   2   5      785.34      795.82     13.51 o 
  -6   2   5    14259.26    13695.09    613.55 o 
  -5   2   5     4699.93     4248.40    127.08 o 
  -4   2   5     3018.16     2872.40     79.13 o 
  -3   2   5        4.76       15.50      6.61 o 
  -2   2   5     6238.24     5581.12     54.30 o 
  -1   2   5     3089.42     2596.64     24.45 o 
   0   2   5     1562.80     1390.05     32.91 o 
   1   2   5     3592.88     3460.88     52.60 o 
   2   2   5    11690.57    11401.18    357.23 o 
   3   2   5     3709.23     4066.33     58.41 o 
   4   2   5     2561.36     2814.22     91.54 o 
   5   2   5      354.56      341.98     16.73 o 
   6   2   5     2471.93     2439.98     64.18 o 
   7   2   5     2951.50     2981.81     44.23 o 
   8   2   5     2131.39     2104.01     38.16 o 
   9   2   5      177.12      141.14     10.70 o 
  10   2   5      334.05      274.73     10.88 o 
  11   2   5       53.37       48.97     10.18 o 
  12   2   5       56.23       76.13     13.17 o 
  13   2   5      933.47      928.74     35.38 o 
  14   2   5       77.08       84.09     14.57 o 
  15   2   5        4.08        6.76     14.98 o 
  16   2   5      256.40      221.61     18.18 o 
 -20   3   5       16.04       26.82     12.82 o 
 -19   3   5       62.00       54.68     12.91 o 
 -18   3   5      602.13      542.14     34.00 o 
 -17   3   5      354.02      358.88     12.04 o 
 -16   3   5       14.79       26.94     10.26 o 
 -15   3   5      567.46      658.91     12.66 o 
 -14   3   5       38.48       37.72      9.17 o 
 -13   3   5      293.58      271.09     10.00 o 
 -12   3   5     1649.79     1582.11     88.54 o 
 -11   3   5     2089.37     2129.56    177.18 o 
 -10   3   5      374.07      406.56     18.30 o 
  -9   3   5      125.37      116.86      8.52 o 
  -8   3   5       38.64       25.51      7.96 o 
  -7   3   5     4604.97     4586.10     33.09 o 
  -6   3   5     5250.57     5343.19    198.70 o 
  -5   3   5     1811.73     1693.49     66.06 o 
  -4   3   5      825.99      820.33     28.75 o 
  -3   3   5       40.43       37.23      9.93 o 
  -2   3   5     3627.27     3516.93    118.72 o 
  -1   3   5     5525.51     4228.45    138.28 o 
   0   3   5       69.22      117.70     10.74 o 
   1   3   5      254.18      217.38      9.97 o 
   2   3   5       18.23       37.04      8.32 o 
   3   3   5    17012.57    16489.55   1251.87 o 
   4   3   5     6479.78     6399.74     87.28 o 
   5   3   5     1110.16     1201.41     43.50 o 
   6   3   5     3265.39     3456.14     65.57 o 
   7   3   5     3334.74     3269.60    125.84 o 
   8   3   5    11309.80    11655.76    589.36 o 
   9   3   5        1.08       14.63      7.69 o 
  10   3   5     1167.51     1129.79     39.58 o 
  11   3   5      498.79      466.65     71.24 o 
  12   3   5     1803.19     1701.35     20.82 o 
  13   3   5      425.94      445.17     17.44 o 
  14   3   5        5.42        0.42      9.56 o 
  15   3   5      282.83      296.67     17.36 o 
  16   3   5       13.79       19.46     12.33 o 
 -19   4   5       24.18        4.42      8.52 o 
 -18   4   5      943.59      871.30     13.89 o 
 -17   4   5      106.90      102.82     13.27 o 
 -16   4   5      416.98      408.72     19.23 o 
 -15   4   5        0.70        7.47      7.50 o 
 -14   4   5     1190.72     1311.79     24.67 o 
 -13   4   5      390.44      326.92     11.79 o 
 -12   4   5      172.30      233.33     15.71 o 
 -11   4   5      347.31      381.57     10.62 o 
 -10   4   5      178.63      178.07      9.10 o 
  -9   4   5      695.85      796.72     42.24 o 
  -8   4   5     1055.87      999.02     26.06 o 
  -7   4   5     1656.81     1676.27     40.79 o 
  -6   4   5      442.65      466.33     44.38 o 
  -5   4   5     4265.71     3743.66    137.83 o 
  -4   4   5      255.85      297.51     15.08 o 
  -3   4   5      409.52      353.96     15.94 o 
  -2   4   5     1338.48     1296.12     52.24 o 
  -1   4   5      619.01      499.68     26.17 o 
   0   4   5     4011.37     4181.22    196.75 o 
   1   4   5      646.04      473.68     22.77 o 
   2   4   5      438.07      419.82      9.99 o 
   3   4   5     2079.00     2142.17     69.57 o 
   4   4   5     1594.70     1613.84     55.06 o 
   5   4   5     1484.24     1459.68     43.77 o 
   6   4   5     4382.55     4413.80    172.35 o 
   7   4   5     2967.71     3362.16     65.19 o 
   8   4   5     3298.27     3367.61    144.43 o 
   9   4   5       77.21       98.63      9.20 o 
  10   4   5      629.76      725.71     30.72 o 
  11   4   5      228.46      209.10      8.81 o 
  12   4   5      913.30      906.15     44.26 o 
  13   4   5      545.03      555.84     44.91 o 
  14   4   5     1333.19     1460.06    126.02 o 
  15   4   5     2413.49     2078.63    152.98 o 
  16   4   5       82.78       79.58     13.49 o 
 -19   5   5        6.82        1.11     10.89 o 
 -18   5   5        1.55       -4.04     10.74 o 
 -17   5   5      278.80      290.88     20.42 o 
 -16   5   5       83.85      100.73      9.67 o 
 -15   5   5       37.09       68.63     15.73 o 
 -14   5   5      623.48      666.92     28.34 o 
 -13   5   5       15.75       30.05      8.33 o 
 -12   5   5      363.24      397.53     23.80 o 
 -11   5   5     1580.45     1528.10    101.07 o 
 -10   5   5      178.40      163.58      9.86 o 
  -9   5   5     4465.19     4793.05    311.37 o 
  -8   5   5      788.00      748.12     34.80 o 
  -7   5   5      255.27      279.42     16.12 o 
  -6   5   5        8.04       10.77      6.60 o 
  -5   5   5       63.27       78.48      8.21 o 
  -4   5   5     4248.54     3812.03    191.33 o 
  -3   5   5      408.22      386.55     22.27 o 
  -2   5   5     7820.72     7436.34     42.62 o 
  -1   5   5     2248.48     2609.63     95.74 o 
   0   5   5       27.23      123.36      9.84 o 
   1   5   5     1013.01      983.70     25.59 o 
   2   5   5      583.57      524.30     17.26 o 
   3   5   5     1837.16     1946.16     45.81 o 
   4   5   5      538.75      527.57     17.84 o 
   5   5   5       33.00       63.19      6.93 o 
   6   5   5     3311.71     3556.72     80.98 o 
   7   5   5      793.06      921.70     19.86 o 
   8   5   5      659.59      696.95     22.20 o 
   9   5   5      919.96      976.15     29.13 o 
  10   5   5     3402.56     3586.33    168.01 o 
  11   5   5      891.28      892.13     28.54 o 
  12   5   5       89.76       85.60      9.01 o 
  13   5   5      353.39      353.58     13.51 o 
  14   5   5       22.93       21.48     13.10 o 
  15   5   5      728.60      564.80     64.53 o 
 -19   6   5       60.17       53.25     10.79 o 
 -18   6   5        3.20       18.18     10.84 o 
 -17   6   5       65.19       64.26      9.95 o 
 -16   6   5       38.80       22.68     10.63 o 
 -15   6   5        1.07       21.12     11.05 o 
 -14   6   5      229.40      248.56     21.72 o 
 -13   6   5       28.52       32.54     11.06 o 
 -12   6   5      372.32      416.74     21.57 o 
 -11   6   5     3532.23     3270.88    402.05 o 
 -10   6   5       69.83       85.11     10.66 o 
  -9   6   5     6047.41     6347.42    719.56 o 
  -8   6   5     3724.51     4006.37    270.18 o 
  -7   6   5     5071.31     5035.16    147.27 o 
  -6   6   5     7434.47     6583.79    158.42 o 
  -5   6   5      707.91      773.63     44.09 o 
  -4   6   5     1575.81     1413.88     71.81 o 
  -3   6   5      772.77      667.78     18.27 o 
  -2   6   5     6052.95     6202.69    403.62 o 
  -1   6   5     3490.24     3494.19    212.73 o 
   0   6   5       49.32       80.86      7.36 o 
   1   6   5     3564.66     3430.00     53.90 o 
   2   6   5     6429.26     6174.02    267.67 o 
   3   6   5     5959.86     5629.97    162.83 o 
   4   6   5    11727.29    12829.63    307.62 o 
   5   6   5     1311.36     1380.22     12.86 o 
   6   6   5    11493.74    12077.84    268.56 o 
   7   6   5      556.20      538.96     14.12 o 
   8   6   5      148.57      152.36     11.43 o 
   9   6   5      455.27      457.64     24.85 o 
  10   6   5       75.03       93.08      8.89 o 
  11   6   5     1214.25     1241.21     39.43 o 
  12   6   5       47.10       46.31      8.38 o 
  13   6   5     3155.78     3387.89    219.05 o 
  14   6   5      102.13      121.55     11.35 o 
  15   6   5       75.51       79.74     20.12 o 
 -18   7   5      566.50      628.76     31.81 o 
 -17   7   5        9.29       17.72     13.55 o 
 -16   7   5      352.60      358.00     12.19 o 
 -15   7   5       74.68       60.84     13.88 o 
 -14   7   5       69.42       88.35     10.81 o 
 -13   7   5       21.03       42.76     12.85 o 
 -12   7   5       14.36       25.20     14.21 o 
 -11   7   5      692.73      750.64     66.18 o 
 -10   7   5        7.29       26.52     10.25 o 
  -9   7   5        4.18       15.41     10.63 o 
  -8   7   5     2581.10     2663.55    172.75 o 
  -7   7   5       29.76       42.51      7.47 o 
  -6   7   5     3199.44     3432.53    152.27 o 
  -5   7   5      842.02      712.09     49.84 o 
  -4   7   5      366.98      372.48     19.51 o 
  -3   7   5    15855.19    14505.66    512.22 o 
  -2   7   5    14733.52    13477.18    792.52 o 
  -1   7   5    11440.01    10935.04    571.90 o 
   0   7   5       51.32       40.54      8.37 o 
   1   7   5      756.10      659.91     29.42 o 
   2   7   5      196.49      215.62      9.10 o 
   3   7   5     5943.97     5858.47    104.24 o 
   4   7   5      334.13      324.40     11.65 o 
   5   7   5     1243.52     1310.52     59.17 o 
   6   7   5      614.23      607.78     11.90 o 
   7   7   5      425.21      425.75     26.25 o 
   8   7   5      194.84      179.61     13.79 o 
   9   7   5      262.67      269.00     11.90 o 
  10   7   5       64.82       83.85      8.06 o 
  11   7   5      144.34      148.47     10.98 o 
  12   7   5      237.04      241.66     26.52 o 
  13   7   5      836.05      779.77     40.27 o 
  14   7   5       79.35       80.97     13.62 o 
 -18   8   5        1.65       -8.10     17.13 o 
 -17   8   5       22.14       48.01     13.33 o 
 -16   8   5      455.03      431.52     68.61 o 
 -15   8   5        2.82        7.80     10.35 o 
 -14   8   5        0.25       20.15     11.78 o 
 -13   8   5        0.14       11.32     13.99 o 
 -12   8   5       22.68       15.37     10.71 o 
 -11   8   5      883.33      993.80     88.96 o 
 -10   8   5      185.54      159.70     21.54 o 
  -9   8   5       16.99       17.42     10.75 o 
  -8   8   5        7.27       14.58     12.10 o 
  -7   8   5      262.65      256.75     20.98 o 
  -6   8   5     2388.76     2262.20     92.69 o 
  -5   8   5      280.20      251.94     20.11 o 
  -4   8   5      338.47      352.92     11.19 o 
  -3   8   5      524.57      530.37     15.60 o 
  -2   8   5      388.55      330.19     19.32 o 
  -1   8   5      118.35      147.78      9.01 o 
   0   8   5      491.88      496.66     25.54 o 
   1   8   5      419.67      361.71     12.70 o 
   2   8   5       71.26       66.34      9.32 o 
   3   8   5      448.82      479.46     10.13 o 
   4   8   5      568.97      577.90     17.04 o 
   5   8   5      584.23      617.68     19.63 o 
   6   8   5      240.59      249.51      7.82 o 
   7   8   5      126.49      149.19     13.24 o 
   8   8   5       87.72       99.12      8.51 o 
   9   8   5       22.02       43.77      8.80 o 
  10   8   5       15.74       18.59      9.69 o 
  11   8   5     1410.75     1457.90     35.86 o 
  12   8   5       80.47       92.41      9.07 o 
  13   8   5       79.55       82.30     13.18 o 
  14   8   5      661.71      640.04     22.45 o 
 -17   9   5       10.66       19.60     14.07 o 
 -16   9   5      302.97      297.69     29.19 o 
 -15   9   5     1895.69     1829.00    249.47 o 
 -14   9   5      327.03      392.69     17.58 o 
 -13   9   5        8.11        3.48     11.93 o 
 -12   9   5     1073.10     1046.08    133.48 o 
 -11   9   5     1398.98     1387.20    180.29 o 
 -10   9   5      130.84      148.55     17.77 o 
  -9   9   5      291.55      322.08     15.32 o 
  -8   9   5      577.86      556.25     47.36 o 
  -7   9   5      461.78      446.80     17.81 o 
  -6   9   5      311.38      290.08     17.19 o 
  -5   9   5     2279.59     2216.36     80.97 o 
  -4   9   5     2164.20     1961.63    119.47 o 
  -3   9   5      695.98      694.17     31.08 o 
  -2   9   5      305.51      316.30     14.88 o 
  -1   9   5       32.91       22.99      7.08 o 
   0   9   5     1737.65     1707.37     84.08 o 
   1   9   5      106.26       92.85     10.31 o 
   2   9   5      109.64      106.32      8.68 o 
   3   9   5      379.91      374.66     10.50 o 
   4   9   5      255.63      232.72     10.65 o 
   5   9   5      413.73      398.93     11.70 o 
   6   9   5      205.70      208.00      8.78 o 
   7   9   5     1608.42     1708.58     58.49 o 
   8   9   5      551.02      592.23     27.09 o 
   9   9   5     3465.96     3612.99     66.16 o 
  10   9   5      835.22      947.49     37.35 o 
  11   9   5       21.39       31.55      8.51 o 
  12   9   5      460.18      492.83     11.89 o 
  13   9   5        4.71       20.32     10.46 o 
 -16  10   5      322.83      367.08     39.08 o 
 -15  10   5      192.55      226.07     49.16 o 
 -14  10   5        8.90       20.58     11.90 o 
 -13  10   5       46.30       47.03     15.04 o 
 -12  10   5      213.45      235.95     22.72 o 
 -11  10   5      105.32      118.93     10.60 o 
 -10  10   5        1.98      -10.29     10.82 o 
  -9  10   5      237.85      301.88     22.71 o 
  -8  10   5      182.85      188.42     15.80 o 
  -7  10   5      116.76      107.94      7.96 o 
  -6  10   5     1173.52     1203.16     80.16 o 
  -5  10   5      376.01      346.98     15.62 o 
  -4  10   5       44.39       47.92      6.55 o 
  -3  10   5      876.78      926.59     38.61 o 
  -2  10   5       45.61       54.80      7.30 o 
  -1  10   5       18.80       19.46      8.26 o 
   0  10   5      802.71      814.98     42.38 o 
   1  10   5        7.02       23.69      8.52 o 
   2  10   5     3491.90     3466.88    300.47 o 
   3  10   5        0.89        1.69      7.93 o 
   4  10   5       14.89       21.69      9.26 o 
   5  10   5     1195.68     1330.94     89.85 o 
   6  10   5      453.10      490.20     26.03 o 
   7  10   5      642.51      774.13     43.83 o 
   8  10   5       65.20       89.20     10.63 o 
   9  10   5      826.43      908.21     34.15 o 
  10  10   5      141.30      172.11      8.03 o 
  11  10   5     1055.65     1125.22     57.87 o 
  12  10   5        0.61       19.97     10.44 o 
 -15  11   5        3.30        9.78     12.97 o 
 -14  11   5      234.23      235.55     14.53 o 
 -13  11   5        1.77        7.53     15.49 o 
 -12  11   5       43.55       39.42     10.77 o 
 -11  11   5        0.45       18.76     11.33 o 
 -10  11   5       58.35       56.75     10.13 o 
  -9  11   5      215.60      269.67     30.50 o 
  -8  11   5       30.91       53.12     15.44 o 
  -7  11   5      324.36      323.02     19.08 o 
  -6  11   5        0.78       16.32      7.61 o 
  -5  11   5      116.18      115.96      7.08 o 
  -4  11   5      227.57      235.22     16.13 o 
  -3  11   5     3269.62     3120.11    149.12 o 
  -2  11   5     2029.45     1985.50     90.62 o 
  -1  11   5        0.12        6.74      8.68 o 
   0  11   5     1050.79     1011.87     25.51 o 
   1  11   5      917.38      911.25     74.91 o 
   2  11   5      457.51      393.98     33.43 o 
   3  11   5        5.45        6.09      9.37 o 
   4  11   5      110.28      135.60     10.11 o 
   5  11   5      876.07      894.52     51.51 o 
   6  11   5       30.84       59.11     11.29 o 
   7  11   5      131.33      144.00     17.21 o 
   8  11   5        4.51       10.78     10.11 o 
   9  11   5       83.17       80.42      9.56 o 
  10  11   5       33.46       44.71     10.54 o 
  11  11   5      536.15      473.25     35.70 o 
  12  11   5      172.25      152.73     10.21 o 
 -14  12   5       14.26       14.78     15.91 o 
 -13  12   5       21.24       33.51     13.04 o 
 -12  12   5      680.56      619.62     58.76 o 
 -11  12   5       17.21       27.10      9.46 o 
 -10  12   5        1.26        0.97     11.47 o 
  -9  12   5        7.55       15.02      9.69 o 
  -8  12   5     1560.42     1462.14    100.07 o 
  -7  12   5       43.60       45.39      7.86 o 
  -6  12   5      177.69      140.74      7.90 o 
  -5  12   5      101.74       80.74      6.88 o 
  -4  12   5       64.92       62.70      7.88 o 
  -3  12   5      133.50      138.30      8.40 o 
  -2  12   5      420.85      431.14     23.79 o 
  -1  12   5      123.29      148.73     13.31 o 
   0  12   5      104.98       95.84      8.87 o 
   1  12   5        3.54        3.09      9.07 o 
   2  12   5     1405.57     1507.24    112.87 o 
   3  12   5      594.88      637.59     36.09 o 
   4  12   5        9.48       -1.50     11.12 o 
   5  12   5        4.63       20.51     12.14 o 
   6  12   5      671.90      708.12     67.92 o 
   7  12   5       41.65       48.20     12.15 o 
   8  12   5       48.68       56.49      9.86 o 
   9  12   5       13.14       31.32     13.19 o 
  10  12   5      151.88      164.72     11.57 o 
  11  12   5       44.25       48.95     12.39 o 
 -13  13   5        4.31        6.10     15.72 o 
 -12  13   5      337.86      278.23     44.47 o 
 -11  13   5       35.18       35.38     12.43 o 
 -10  13   5       78.65       89.39     22.31 o 
  -9  13   5      200.09      199.28     13.26 o 
  -8  13   5       21.32       13.80     12.13 o 
  -7  13   5       13.71       24.87      9.72 o 
  -6  13   5      136.46      140.29      9.16 o 
  -5  13   5      312.57      280.43     16.86 o 
  -4  13   5       10.92       19.80      7.70 o 
  -3  13   5       56.16       64.76      9.80 o 
  -2  13   5       83.08      101.39      7.31 o 
  -1  13   5      140.37      195.61     14.45 o 
   0  13   5       60.89       58.27     10.22 o 
   1  13   5      171.32      208.70     11.19 o 
   2  13   5       35.54       44.43     11.38 o 
   3  13   5       88.96       96.54     11.15 o 
   4  13   5       18.34       21.49      9.48 o 
   5  13   5       35.17       32.01      9.65 o 
   6  13   5       44.38       51.79     11.17 o 
   7  13   5       29.94       42.47     12.83 o 
   8  13   5        1.70        4.30     15.86 o 
   9  13   5       98.90      103.97     16.71 o 
 -12  14   5        0.01       -2.87     11.80 o 
 -11  14   5        2.32        3.55     13.56 o 
 -10  14   5        6.77       13.33     10.34 o 
  -9  14   5      325.36      337.76     47.50 o 
  -8  14   5       98.84      106.33     21.89 o 
  -7  14   5      303.35      322.07     20.31 o 
  -6  14   5      515.99      450.47     30.90 o 
  -5  14   5      198.88      183.87      8.76 o 
  -4  14   5       39.90       29.19      6.78 o 
  -3  14   5      892.94      791.28     54.41 o 
  -2  14   5        4.20        9.12      8.64 o 
  -1  14   5        1.98        2.69     10.12 o 
   0  14   5      439.35      451.39     39.44 o 
   1  14   5      288.13      311.79     40.53 o 
   2  14   5      142.41      200.32     14.46 o 
   3  14   5        0.46       10.72     10.73 o 
   4  14   5     1011.67     1084.08    105.97 o 
   5  14   5       12.88       22.96     11.03 o 
   6  14   5      485.81      459.81     51.31 o 
   7  14   5       30.77       38.70     10.40 o 
   8  14   5        2.21        1.09     12.22 o 
 -10  15   5       40.02       51.47     13.68 o 
  -9  15   5       16.81       11.32     11.50 o 
  -8  15   5       23.09        7.05     18.19 o 
  -7  15   5        8.18        7.23     13.54 o 
  -6  15   5      234.56      226.89     15.21 o 
  -5  15   5       10.22       11.52      8.13 o 
  -4  15   5      381.19      334.30     20.96 o 
  -3  15   5        1.82       10.66      7.33 o 
  -2  15   5      212.48      212.69     21.28 o 
  -1  15   5       26.81       31.67      9.59 o 
   0  15   5        4.58       17.18     10.67 o 
   1  15   5        5.97       11.64     11.01 o 
   2  15   5       16.47       26.56     11.23 o 
   3  15   5      355.36      333.12     51.17 o 
   4  15   5       40.30       27.20     11.91 o 
   5  15   5       49.27       41.21     11.61 o 
   6  15   5      194.42      197.21     16.48 o 
  -7  16   5      169.75      150.01     15.82 o 
  -6  16   5        0.04        3.88      7.77 o 
  -5  16   5       51.59       48.25      8.97 o 
  -4  16   5      108.07       98.02      9.55 o 
  -3  16   5       18.30       25.61      8.38 o 
  -2  16   5       11.01       14.22     11.44 o 
  -1  16   5       14.61       18.40     11.13 o 
   0  16   5        8.64       10.88     12.06 o 
   1  16   5      498.76      534.66     64.28 o 
   2  16   5       27.11       16.56     12.06 o 
   3  16   5      199.95      198.12     20.70 o 
   4  16   5        1.46        5.36     12.09 o 
 -20   0   6      655.42      670.66     29.62 o 
 -19   0   6     1146.49     1145.91     43.86 o 
 -18   0   6      833.77      873.71     19.92 o 
 -17   0   6     3194.34     3206.83     40.28 o 
 -16   0   6      239.57      218.53     21.79 o 
 -15   0   6      524.39      447.53     17.44 o 
 -14   0   6      952.51      759.41     23.84 o 
 -13   0   6        1.43       22.60     18.35 o 
 -12   0   6        2.95       31.05     17.82 o 
 -11   0   6       19.39        3.01     16.58 o 
 -10   0   6     2917.61     2470.30     32.11 o 
  -9   0   6     8226.33     8080.10     72.43 o 
  -8   0   6     1714.30     1370.05     27.18 o 
  -7   0   6        4.69       10.32      8.90 o 
  -6   0   6     5366.99     5623.26     84.95 o 
  -5   0   6      421.93      489.77     17.96 o 
  -4   0   6      185.16      161.38     11.51 o 
  -3   0   6      563.40      824.20     42.28 o 
  -2   0   6    21139.30    18091.86   1813.22 o 
  -1   0   6     2536.88     2460.47     95.58 o 
   0   0   6    11688.31    10082.32    797.78 o 
   1   0   6     1913.42     1800.36    118.30 o 
   2   0   6    16018.13    15647.74   1162.96 o 
   3   0   6    52314.14    54276.73   3561.04 o 
   4   0   6        6.46        1.56     10.09 o 
   5   0   6       15.74       23.55      7.75 o 
   6   0   6     8970.64     8657.08    355.72 o 
   7   0   6     2061.78     2195.96     31.39 o 
   8   0   6       77.26       92.88     12.61 o 
   9   0   6      191.22      171.33     13.23 o 
  10   0   6     5249.98     4759.90     48.78 o 
  11   0   6      562.24      495.78     17.15 o 
  12   0   6     1393.26     1174.78     22.31 o 
  13   0   6      656.54      653.54     23.46 o 
  14   0   6      533.36      592.96     19.64 o 
  15   0   6      589.96      524.68     25.37 o 
 -20   1   6      421.68      392.06     17.48 o 
 -19   1   6       80.48       76.61     10.44 o 
 -18   1   6       66.29       99.88     13.09 o 
 -17   1   6      153.08      156.65      9.95 o 
 -16   1   6      957.83      831.89     47.70 o 
 -15   1   6     1049.42     1161.04     35.55 o 
 -14   1   6      790.35      754.81     17.19 o 
 -13   1   6      910.32      861.94     48.64 o 
 -12   1   6      753.22      727.19     55.49 o 
 -11   1   6      708.80      711.20     14.00 o 
 -10   1   6     1542.33     1473.60     37.50 o 
  -9   1   6      137.22      153.42     16.39 o 
  -8   1   6      234.89      280.94      7.98 o 
  -7   1   6      125.20      128.85      9.60 o 
  -6   1   6     4259.76     4560.87     45.04 o 
  -5   1   6     5900.41     5745.50     42.73 o 
  -4   1   6     1620.03     1408.27     31.71 o 
  -3   1   6     5247.98     4460.29     49.68 o 
  -2   1   6     1436.08     1587.10     18.92 o 
  -1   1   6     8202.88     7428.96    111.97 o 
   0   1   6    16298.54    15576.94    473.89 o 
   1   1   6      157.07      216.97      8.13 o 
   2   1   6     1013.67     1139.83     48.86 o 
   3   1   6    17747.95    17517.75    205.76 o 
   4   1   6     1179.54     1353.12     70.23 o 
   5   1   6     6884.57     6386.79    115.00 o 
   6   1   6      124.13      123.61     12.52 o 
   7   1   6      143.17      142.87      7.51 o 
   8   1   6     4021.27     4014.42     53.01 o 
   9   1   6     2174.97     2014.31    135.78 o 
  10   1   6      758.66      735.30     12.61 o 
  11   1   6      294.05      267.26     23.70 o 
  12   1   6      104.73      102.04     11.02 o 
  13   1   6     1217.70     1040.51     20.31 o 
  14   1   6      172.05      160.59     20.81 o 
  15   1   6       87.17       85.16     18.94 o 
 -20   2   6      286.13      273.43     20.13 o 
 -19   2   6       28.83       60.82     13.11 o 
 -18   2   6     1754.90     1710.07     70.63 o 
 -17   2   6      273.18      289.23     11.40 o 
 -16   2   6      932.18      872.56     45.12 o 
 -15   2   6       53.82       44.05      8.85 o 
 -14   2   6     8770.99     8139.17    465.00 o 
 -13   2   6     1484.94     1463.09     41.21 o 
 -12   2   6        3.76       23.22     12.72 o 
 -11   2   6       45.65       61.14      8.37 o 
 -10   2   6      672.04      509.89     13.53 o 
  -9   2   6    36946.36    37341.86   1428.93 o 
  -8   2   6      445.19      501.87     17.27 o 
  -7   2   6     4064.30     3740.26    247.61 o 
  -6   2   6     2292.01     2307.69    112.34 o 
  -5   2   6     3668.42     3367.02    134.88 o 
  -4   2   6    15272.40    13854.23    501.74 o 
  -3   2   6     2305.60     2124.78     41.19 o 
  -2   2   6    24668.23    21973.48    388.51 o 
  -1   2   6     1242.82      986.54     30.25 o 
   0   2   6       42.76       31.23      5.75 o 
   1   2   6        0.40       15.24      5.66 o 
   2   2   6     2425.21     2930.05     66.62 o 
   3   2   6     1408.86     1616.30     33.97 o 
   4   2   6       25.97       50.52      8.43 o 
   5   2   6     2241.16     2332.75    114.42 o 
   6   2   6      106.70      113.58     11.40 o 
   7   2   6       23.14       34.88      7.97 o 
   8   2   6       23.17       31.44      8.35 o 
   9   2   6      520.68      498.79     20.35 o 
  10   2   6     3429.67     3078.53    162.20 o 
  11   2   6      169.06      145.53     13.07 o 
  12   2   6     1351.46     1287.64     26.83 o 
  13   2   6      320.17      329.92     13.05 o 
  14   2   6      405.30      318.08     12.29 o 
  15   2   6     1401.94     1236.75     22.79 o 
 -20   3   6       40.36       27.91     12.45 o 
 -19   3   6      235.72      208.01     18.92 o 
 -18   3   6      314.44      319.77     20.69 o 
 -17   3   6        3.17        0.73     11.91 o 
 -16   3   6       81.09      101.50     10.52 o 
 -15   3   6     1148.26     1060.05     55.63 o 
 -14   3   6      350.60      354.68     14.07 o 
 -13   3   6      600.12      533.15     43.66 o 
 -12   3   6     1852.69     1695.02     66.51 o 
 -11   3   6     1393.04     1507.18     59.25 o 
 -10   3   6      478.90      589.19     20.72 o 
  -9   3   6       43.90       47.23     10.68 o 
  -8   3   6    14251.72    13680.46    567.59 o 
  -7   3   6     1552.62     1447.11     82.48 o 
  -6   3   6      221.29      323.70      9.46 o 
  -5   3   6        7.46       10.13      7.27 o 
  -4   3   6     5991.42     6212.18    203.08 o 
  -3   3   6    17991.35    16274.79    921.82 o 
  -2   3   6     3867.13     3646.37    150.17 o 
  -1   3   6     9239.65     7134.35    512.85 o 
   0   3   6     2355.43     2304.24     89.33 o 
   1   3   6      152.31      155.53      8.05 o 
   2   3   6     1177.23     1310.25     20.19 o 
   3   3   6     4654.18     5059.88     63.48 o 
   4   3   6     4965.74     4590.72    104.02 o 
   5   3   6      564.59      517.24     12.65 o 
   6   3   6     4767.24     4608.05    138.69 o 
   7   3   6       64.51       61.64      8.53 o 
   8   3   6     1780.97     1729.17     53.88 o 
   9   3   6      101.89      132.81     13.03 o 
  10   3   6     1428.45     1339.19    108.19 o 
  11   3   6      164.60      222.44     13.91 o 
  12   3   6      708.92      684.18     14.34 o 
  13   3   6        2.47       25.78     17.01 o 
  14   3   6      102.54       76.96     16.98 o 
  15   3   6      173.59      176.76     24.26 o 
 -19   4   6      177.98      165.65     13.81 o 
 -18   4   6      139.39      130.23     10.54 o 
 -17   4   6      491.30      442.17     16.03 o 
 -16   4   6      503.65      530.26     29.89 o 
 -15   4   6      103.46       85.57      8.71 o 
 -14   4   6      273.51      244.30     21.51 o 
 -13   4   6      315.97      292.83     15.42 o 
 -12   4   6       13.60       19.71      8.17 o 
 -11   4   6      585.07      587.84     27.39 o 
 -10   4   6     2324.42     2370.55     81.46 o 
  -9   4   6      344.56      400.36     20.92 o 
  -8   4   6     1807.04     1752.16    137.50 o 
  -7   4   6     4046.29     3755.31    180.64 o 
  -6   4   6     7424.88     7602.23    268.50 o 
  -5   4   6     1064.46     1046.00     64.42 o 
  -4   4   6     2181.12     1865.44     48.22 o 
  -3   4   6      185.64      127.96     13.76 o 
  -2   4   6    14937.01    13312.36    639.69 o 
  -1   4   6     2257.09     1964.92     84.70 o 
   0   4   6     7723.88     7119.37    140.17 o 
   1   4   6     2853.55     2737.62     93.35 o 
   2   4   6       54.99       71.20      6.59 o 
   3   4   6     1150.03     1188.24     63.18 o 
   4   4   6     3314.62     3347.70    130.97 o 
   5   4   6      917.71      929.85     33.32 o 
   6   4   6     3780.81     3549.13    124.85 o 
   7   4   6       91.40       98.02      8.33 o 
   8   4   6      280.52      305.73     10.07 o 
   9   4   6       13.31       11.40      7.21 o 
  10   4   6      232.29      240.70     13.82 o 
  11   4   6       71.04       57.26     11.03 o 
  12   4   6        6.52       12.31      8.31 o 
  13   4   6      433.94      407.41     22.14 o 
  14   4   6      139.90      126.39     15.99 o 
  15   4   6      496.01      421.16     28.61 o 
 -19   5   6        0.29       12.52      9.94 o 
 -18   5   6       28.28       26.44      9.70 o 
 -17   5   6      149.38      154.67     10.59 o 
 -16   5   6       74.56      104.46     10.90 o 
 -15   5   6      727.70      771.53     40.24 o 
 -14   5   6      183.89      172.69      9.70 o 
 -13   5   6      279.64      280.55      8.89 o 
 -12   5   6        1.92       -0.99      9.39 o 
 -11   5   6     2565.79     2596.85    226.48 o 
 -10   5   6      807.12      718.62     60.79 o 
  -9   5   6        3.33       17.30      8.10 o 
  -8   5   6     7026.71     6926.29    419.62 o 
  -7   5   6     2583.11     2086.87     96.59 o 
  -6   5   6      152.77      167.86     10.55 o 
  -5   5   6     2070.22     2066.51     72.02 o 
  -4   5   6     9670.24     8308.25    341.13 o 
  -3   5   6      744.91      551.45     44.41 o 
  -2   5   6      378.48      392.94     16.77 o 
  -1   5   6     2353.43     2336.58    106.95 o 
   0   5   6     5265.20     4736.01    170.76 o 
   1   5   6      343.61      393.70     10.24 o 
   2   5   6      690.51      717.57     24.88 o 
   3   5   6      102.86      103.66      7.36 o 
   4   5   6     3979.46     4312.05    142.08 o 
   5   5   6     2203.18     2301.51     59.65 o 
   6   5   6     3481.39     3476.08    150.23 o 
   7   5   6      127.13      119.31      7.59 o 
   8   5   6       66.24       63.37      8.10 o 
   9   5   6     1476.37     1667.58     55.57 o 
  10   5   6      794.89      787.74     19.25 o 
  11   5   6      349.06      339.15      8.75 o 
  12   5   6       13.00       17.92      8.72 o 
  13   5   6       23.29       32.84     10.74 o 
  14   5   6        0.02      -12.23     13.27 o 
  15   5   6       11.66        3.79     11.68 o 
 -19   6   6      144.38      194.90     18.27 o 
 -18   6   6      873.50      941.59     55.05 o 
 -17   6   6       35.41       50.73      9.61 o 
 -16   6   6       60.80       61.51     10.04 o 
 -15   6   6      358.03      393.88     15.47 o 
 -14   6   6        0.04        9.00     14.19 o 
 -13   6   6       31.51       41.28     13.50 o 
 -12   6   6      137.52      135.11     15.41 o 
 -11   6   6      814.61      824.09     67.40 o 
 -10   6   6      170.21      213.18     15.75 o 
  -9   6   6       21.52       15.58     12.31 o 
  -8   6   6     1862.85     1778.12     58.19 o 
  -7   6   6      449.15      472.39     31.51 o 
  -6   6   6      825.63      788.95     36.12 o 
  -5   6   6        9.49       27.00     11.75 o 
  -4   6   6     1497.09     1557.48     92.63 o 
  -3   6   6      302.93      283.87      9.76 o 
  -2   6   6       29.23       45.43     12.40 o 
  -1   6   6      701.27      763.13     50.31 o 
   0   6   6     2376.54     2250.29     45.50 o 
   1   6   6     2590.22     2793.84     71.68 o 
   2   6   6       79.73       79.11      7.71 o 
   3   6   6      637.32      709.21     26.26 o 
   4   6   6     4748.56     4756.31     47.05 o 
   5   6   6      166.64      185.47     10.18 o 
   6   6   6      137.96      141.47     10.00 o 
   7   6   6     2256.20     2228.94     80.52 o 
   8   6   6     1490.90     1433.07     69.30 o 
   9   6   6       60.31       77.00     13.58 o 
  10   6   6        0.19        6.70      7.82 o 
  11   6   6       45.44       53.86      9.21 o 
  12   6   6       73.12       73.52     14.87 o 
  13   6   6        0.86       11.57     13.32 o 
  14   6   6        0.62       17.69     11.35 o 
 -18   7   6       27.02       22.87     12.53 o 
 -17   7   6       47.80       50.21     11.81 o 
 -16   7   6      452.08      472.12     17.56 o 
 -15   7   6      915.42      967.77     27.83 o 
 -14   7   6       57.02       85.39     18.30 o 
 -13   7   6      463.91      476.91     13.94 o 
 -12   7   6      696.44      658.93     82.92 o 
 -11   7   6      219.83      269.94     39.29 o 
 -10   7   6       11.22        9.11      9.41 o 
  -9   7   6       78.09       97.82      8.62 o 
  -8   7   6      611.65      642.09     44.88 o 
  -7   7   6      419.83      424.25     23.20 o 
  -6   7   6      223.68      213.60      7.60 o 
  -5   7   6     2512.85     2366.11    119.13 o 
  -4   7   6     1003.41     1046.78     62.85 o 
  -3   7   6     3860.02     4443.25    369.51 o 
  -2   7   6       65.11       46.44     10.55 o 
  -1   7   6      230.87      176.83      9.36 o 
   0   7   6      166.06      160.15      9.93 o 
   1   7   6     2579.96     2408.29     73.84 o 
   2   7   6       79.67       88.97      7.32 o 
   3   7   6      414.74      435.26     18.11 o 
   4   7   6     2698.25     2721.46     64.28 o 
   5   7   6     3628.27     3862.29    172.20 o 
   6   7   6        0.17        5.06      8.24 o 
   7   7   6       30.19       20.71      9.07 o 
   8   7   6      188.15      190.67     12.59 o 
   9   7   6      756.01      767.38     36.94 o 
  10   7   6        3.14       14.22      8.50 o 
  11   7   6       33.56       50.88      8.18 o 
  12   7   6      167.65      198.15     14.96 o 
  13   7   6      407.41      415.22     54.40 o 
  14   7   6      103.15      104.35     14.24 o 
 -18   8   6       55.00       57.69     14.25 o 
 -17   8   6       29.31       29.57     12.25 o 
 -16   8   6     1057.95     1135.62     65.88 o 
 -15   8   6      209.73      220.72     16.17 o 
 -14   8   6       22.37       41.02     12.13 o 
 -13   8   6      300.98      307.62     28.04 o 
 -12   8   6        0.68       -4.61     10.50 o 
 -11   8   6     1312.73     1425.10    162.94 o 
 -10   8   6        0.16       -0.02     10.76 o 
  -9   8   6       91.85      108.14     11.14 o 
  -8   8   6      100.03      104.02     10.04 o 
  -7   8   6     1437.28     1381.41     38.86 o 
  -6   8   6       26.14       37.67      6.47 o 
  -5   8   6        6.06       17.11      8.88 o 
  -4   8   6     1481.81     1429.49     50.73 o 
  -3   8   6       61.28       45.59      8.80 o 
  -2   8   6     1051.36     1035.80     91.90 o 
  -1   8   6        5.78        6.81     16.32 o 
   0   8   6      860.42      861.71     53.43 o 
   1   8   6      206.84      212.02     10.74 o 
   2   8   6      193.29      201.24      9.00 o 
   3   8   6      290.83      321.60     13.68 o 
   4   8   6       12.96       20.31      6.78 o 
   5   8   6      828.10      835.67     23.10 o 
   6   8   6        6.72       17.23      6.65 o 
   7   8   6      372.12      393.59     22.89 o 
   8   8   6       69.35       69.53      8.09 o 
   9   8   6      266.14      310.29      9.85 o 
  10   8   6        8.21        8.95      8.23 o 
  11   8   6        9.65       13.72      8.21 o 
  12   8   6     1258.15     1248.15     73.89 o 
  13   8   6      206.13      164.28     16.27 o 
 -17   9   6      216.15      221.10     15.05 o 
 -16   9   6        0.14       19.23     15.96 o 
 -15   9   6       78.29       94.33     13.16 o 
 -14   9   6        2.60        3.64     12.76 o 
 -13   9   6      671.40      750.22    104.08 o 
 -12   9   6        0.29       -6.89     11.77 o 
 -11   9   6       16.48       16.65     11.45 o 
 -10   9   6      544.97      638.41     58.51 o 
  -9   9   6      340.32      328.46     17.95 o 
  -8   9   6     1235.67     1187.84     86.22 o 
  -7   9   6      180.01      147.03      8.01 o 
  -6   9   6       98.56      101.78      9.23 o 
  -5   9   6       78.10       97.09      8.77 o 
  -4   9   6       49.34       53.89      8.06 o 
  -3   9   6       26.70       26.27      7.51 o 
  -2   9   6      121.32      110.97     17.87 o 
  -1   9   6       16.72       29.62      8.86 o 
   0   9   6       35.33       51.20     10.90 o 
   1   9   6        1.36        1.52      8.53 o 
   2   9   6      821.74      907.01     52.78 o 
   3   9   6      902.37      915.65     96.69 o 
   4   9   6      667.02      665.76     27.29 o 
   5   9   6     1088.24     1069.27     29.00 o 
   6   9   6       59.43       61.42      7.83 o 
   7   9   6      810.67      880.46     29.05 o 
   8   9   6      526.52      520.02     20.92 o 
   9   9   6       66.73       69.36      8.71 o 
  10   9   6       18.50       12.82      9.30 o 
  11   9   6      141.75      129.96      9.55 o 
  12   9   6      123.28       85.27      8.28 o 
  13   9   6      400.72      337.19     15.87 o 
 -16  10   6        2.55       13.67     13.45 o 
 -15  10   6       23.55       55.23     13.26 o 
 -14  10   6     2161.99     2298.95     49.74 o 
 -13  10   6        0.67      -10.42     12.28 o 
 -12  10   6      147.52      196.25     29.27 o 
 -11  10   6      294.16      297.87     39.00 o 
 -10  10   6      156.91      144.63     17.19 o 
  -9  10   6      907.00      932.83     74.17 o 
  -8  10   6       30.74       38.35      9.66 o 
  -7  10   6       19.06       16.35      8.06 o 
  -6  10   6        3.50       12.65      9.34 o 
  -5  10   6       81.14      108.96      8.58 o 
  -4  10   6     1775.08     1799.88     97.45 o 
  -3  10   6      873.93      875.10     28.22 o 
  -2  10   6       14.72       29.52     10.85 o 
  -1  10   6      115.26      130.07      9.76 o 
   0  10   6        8.10        7.91      7.73 o 
   1  10   6     3408.41     3376.32    101.52 o 
   2  10   6      200.12      170.98     10.00 o 
   3  10   6     1147.32     1183.79    102.63 o 
   4  10   6      514.64      537.62     47.45 o 
   5  10   6      462.42      430.17     33.03 o 
   6  10   6        3.77       14.99      8.17 o 
   7  10   6      143.76      146.66      8.66 o 
   8  10   6       20.44       23.77      9.35 o 
   9  10   6       89.26       93.74      9.39 o 
  10  10   6      375.00      405.86     23.28 o 
  11  10   6       68.60       60.90      8.82 o 
  12  10   6      196.32      198.86     12.84 o 
 -15  11   6      112.06      105.24     17.27 o 
 -14  11   6       10.14        6.55     15.61 o 
 -13  11   6        1.01       -9.92      9.92 o 
 -12  11   6      173.28      138.29     12.12 o 
 -11  11   6      434.42      431.05     32.41 o 
 -10  11   6      662.17      647.26     63.90 o 
  -9  11   6     1583.72     1614.14    114.91 o 
  -8  11   6        6.82        7.24      9.67 o 
  -7  11   6      592.44      565.53     42.70 o 
  -6  11   6     1501.32     1458.70    127.06 o 
  -5  11   6     4096.31     4060.00    242.63 o 
  -4  11   6        3.50       19.27      9.18 o 
  -3  11   6        0.00       24.27      9.80 o 
  -2  11   6      472.97      381.74     12.62 o 
  -1  11   6        3.20        4.11     10.95 o 
   0  11   6      227.92      223.77     12.31 o 
   1  11   6      151.42      210.05     10.18 o 
   2  11   6      610.23      595.85     29.79 o 
   3  11   6      134.03      120.54     10.87 o 
   4  11   6      693.85      764.75     46.38 o 
   5  11   6      137.65      131.79     11.96 o 
   6  11   6        1.43       14.06     10.40 o 
   7  11   6      467.22      550.58     33.68 o 
   8  11   6      764.25      783.29     20.78 o 
   9  11   6       11.04       27.01      9.31 o 
  10  11   6      146.52      162.45     15.33 o 
  11  11   6      184.18      176.71     11.00 o 
 -14  12   6       44.33       49.73     16.30 o 
 -13  12   6       22.08       45.19     11.10 o 
 -12  12   6       45.72       27.03      9.99 o 
 -11  12   6      102.51       93.25     11.56 o 
 -10  12   6       34.55       42.86     11.38 o 
  -9  12   6      102.79      113.12     17.72 o 
  -8  12   6        3.68        6.85     11.78 o 
  -7  12   6       29.97       40.15      9.76 o 
  -6  12   6      407.75      364.50     18.60 o 
  -5  12   6      675.54      656.62     30.30 o 
  -4  12   6       65.72       75.95      7.10 o 
  -3  12   6      130.50       98.47     10.16 o 
  -2  12   6      107.47       82.23     13.84 o 
  -1  12   6      361.76      351.87     33.57 o 
   0  12   6       11.77       24.14     11.27 o 
   1  12   6      578.30      521.66     45.74 o 
   2  12   6       88.07       75.12      9.73 o 
   3  12   6        9.99        9.15     11.29 o 
   4  12   6       42.49       57.81     11.44 o 
   5  12   6      209.32      222.95     12.68 o 
   6  12   6      105.77      139.15     14.97 o 
   7  12   6       29.98       34.99     10.18 o 
   8  12   6      118.87      131.12     10.15 o 
   9  12   6      116.31      103.94     11.23 o 
  10  12   6       50.65       46.76     12.74 o 
 -13  13   6        0.47       12.80     13.48 o 
 -12  13   6       30.14       36.64     11.35 o 
 -11  13   6        0.60       16.43     13.22 o 
 -10  13   6      722.60      624.36     70.20 o 
  -9  13   6        0.02        3.35     10.22 o 
  -8  13   6      426.55      341.42     34.45 o 
  -7  13   6       39.12       51.07      9.47 o 
  -6  13   6       45.29       52.56      7.68 o 
  -5  13   6      224.27      254.98     21.67 o 
  -4  13   6      107.74      106.85      8.70 o 
  -3  13   6       53.72       35.56     11.59 o 
  -2  13   6      163.49      147.09     10.54 o 
  -1  13   6      152.15      188.36     24.75 o 
   0  13   6        1.77        6.34     10.15 o 
   1  13   6      532.67      543.68     17.67 o 
   2  13   6      214.97      212.92     14.28 o 
   3  13   6     2542.80     2676.38    208.34 o 
   4  13   6       93.40      101.79     13.10 o 
   5  13   6        1.25       -0.09      8.90 o 
   6  13   6      673.62      632.21     22.28 o 
   7  13   6       66.66       91.87     12.09 o 
   8  13   6      188.76      161.45     14.19 o 
   9  13   6      156.04      174.01     13.54 o 
 -12  14   6      143.17      101.87     13.96 o 
 -11  14   6       66.98       65.45     16.95 o 
 -10  14   6       29.65       41.29     11.38 o 
  -9  14   6      328.10      305.34     48.86 o 
  -8  14   6       29.85       26.08     10.91 o 
  -7  14   6        0.24       -7.30      8.66 o 
  -6  14   6       32.49       27.37      8.94 o 
  -5  14   6       59.74       48.75      7.70 o 
  -4  14   6       86.50       77.01      8.49 o 
  -3  14   6      193.77      164.09     17.21 o 
  -2  14   6       32.70       42.52     10.26 o 
  -1  14   6       89.31       97.14     13.47 o 
   0  14   6       30.57       51.22     12.55 o 
   1  14   6      211.25      209.62     36.51 o 
   2  14   6       36.21       35.34     13.31 o 
   3  14   6      188.73      200.44     12.06 o 
   4  14   6       24.63       46.54     10.83 o 
   5  14   6      100.35       79.37     11.53 o 
   6  14   6        0.43        6.12     13.64 o 
   7  14   6       24.72       23.86     13.73 o 
 -10  15   6      102.02       59.61     11.28 o 
  -9  15   6      423.24      362.84     54.98 o 
  -8  15   6      335.77      309.43     40.01 o 
  -7  15   6       13.89        5.43      7.92 o 
  -6  15   6      100.76      104.39      8.76 o 
  -5  15   6      202.14      200.52     15.68 o 
  -4  15   6       91.65       75.69      8.00 o 
  -3  15   6      179.11      215.01     21.88 o 
  -2  15   6      217.16      207.48     26.83 o 
  -1  15   6      458.18      477.40     45.92 o 
   0  15   6       30.84       24.11     14.70 o 
   1  15   6      151.43      181.06     23.09 o 
   2  15   6        7.77       29.77     16.68 o 
   3  15   6       32.70       30.10     14.24 o 
   4  15   6      347.28      263.71     14.41 o 
   5  15   6      120.35      100.52     12.65 o 
  -7  16   6       81.98       64.36     11.37 o 
  -6  16   6       16.49       17.59     10.80 o 
  -5  16   6      108.79       80.17      8.38 o 
  -4  16   6       20.85       17.62     10.30 o 
  -3  16   6       44.37       41.14      9.63 o 
  -2  16   6        0.70      -12.31     14.60 o 
  -1  16   6       13.17       15.88     11.00 o 
   0  16   6      123.51      136.11     15.83 o 
   1  16   6       99.76       88.60     15.33 o 
   2  16   6        9.72       14.03     14.65 o 
 -20   1   7      141.99      107.50     10.92 o 
 -19   1   7      113.61      120.50     10.50 o 
 -18   1   7       68.37       88.77     13.63 o 
 -17   1   7        0.32       22.34      9.17 o 
 -16   1   7      641.66      560.92     12.66 o 
 -15   1   7      519.57      597.00     14.09 o 
 -14   1   7      759.48      705.21     14.72 o 
 -13   1   7       38.71       55.81     11.85 o 
 -12   1   7      150.91      134.53     17.22 o 
 -11   1   7     8592.74     7721.24    218.95 o 
 -10   1   7      743.66      753.71     27.39 o 
  -9   1   7     3355.84     2842.35    196.01 o 
  -8   1   7        4.42       13.00      7.92 o 
  -7   1   7     4187.30     4252.54    138.75 o 
  -6   1   7     2254.97     2186.31     17.12 o 
  -5   1   7        0.14       12.76      7.43 o 
  -4   1   7     1199.92     1034.46     22.82 o 
  -3   1   7     1066.49      812.89     27.94 o 
  -2   1   7      789.01     1068.42     20.45 o 
  -1   1   7     1237.99     1292.83     47.11 o 
   0   1   7     1025.09      945.09     25.48 o 
   1   1   7      422.26      422.32      9.52 o 
   2   1   7     7595.90     8316.39    115.18 o 
   3   1   7     4690.34     5184.62    178.99 o 
   4   1   7     1696.24     1542.35     72.87 o 
   5   1   7      277.93      379.13     10.22 o 
   6   1   7       28.47       41.56      8.69 o 
   7   1   7      214.98      293.66     10.53 o 
   8   1   7       21.24       40.99     12.09 o 
   9   1   7        0.58        9.62      8.56 o 
  10   1   7      215.28      152.91     12.54 o 
  11   1   7       60.12       54.35     16.87 o 
  12   1   7     1737.57     1437.19     30.72 o 
  13   1   7      176.26      149.26     12.49 o 
  14   1   7       63.94       39.69     12.26 o 
  15   1   7      131.85      114.94     13.47 o 
 -20   2   7        6.78       13.40     12.10 o 
 -19   2   7        4.48       10.77     11.92 o 
 -18   2   7       78.33       80.01     12.85 o 
 -17   2   7     1083.18      993.27     16.88 o 
 -16   2   7      127.40      124.99     10.42 o 
 -15   2   7      242.30      245.13     14.38 o 
 -14   2   7      732.94      716.84     20.74 o 
 -13   2   7      808.32      828.46     13.64 o 
 -12   2   7     1471.05     1515.54     85.96 o 
 -11   2   7      110.12      124.73     10.70 o 
 -10   2   7       57.81       43.96      8.02 o 
  -9   2   7        0.94       13.68      8.57 o 
  -8   2   7      124.99      135.78     10.23 o 
  -7   2   7      704.41      642.86     25.83 o 
  -6   2   7      221.75      231.58     10.38 o 
  -5   2   7     2396.98     2189.83     77.87 o 
  -4   2   7     5669.21     5273.34    155.14 o 
  -3   2   7     7733.59     6930.12    147.53 o 
  -2   2   7     4279.60     4108.41     97.63 o 
  -1   2   7      406.24      317.02      9.05 o 
   0   2   7      300.64      275.57      9.46 o 
   1   2   7     4944.23     5161.47     80.41 o 
   2   2   7        0.86       13.19      7.52 o 
   3   2   7      581.76      538.29     15.95 o 
   4   2   7     2348.38     2264.89     48.08 o 
   5   2   7     1047.21     1152.85     22.30 o 
   6   2   7      112.52       99.63     15.01 o 
   7   2   7      508.79      512.20     26.87 o 
   8   2   7      224.93      234.81     10.56 o 
   9   2   7      184.15      200.00     12.33 o 
  10   2   7      478.48      425.25     34.59 o 
  11   2   7       70.20       55.27     12.99 o 
  12   2   7      399.78      354.16     13.03 o 
  13   2   7       60.14       44.45     14.35 o 
  14   2   7       42.01       28.20     12.12 o 
  15   2   7        0.03       -8.43     11.35 o 
 -20   3   7      224.23      218.69     13.90 o 
 -19   3   7      618.54      594.11     24.75 o 
 -18   3   7      483.97      441.15     24.16 o 
 -17   3   7       91.08       83.82     10.10 o 
 -16   3   7       80.97      102.32     10.45 o 
 -15   3   7       54.84       57.60      8.02 o 
 -14   3   7      121.15       99.43      8.05 o 
 -13   3   7      222.55      227.26     15.91 o 
 -12   3   7      498.79      581.85     27.26 o 
 -11   3   7       19.73       35.21      9.13 o 
 -10   3   7     1723.35     1704.45     79.57 o 
  -9   3   7      472.07      571.68     35.43 o 
  -8   3   7     4060.58     4293.07    284.74 o 
  -7   3   7     3171.96     2967.49    112.15 o 
  -6   3   7     3492.25     3134.21     97.44 o 
  -5   3   7       29.07       55.56      9.22 o 
  -4   3   7      199.82      285.60     21.95 o 
  -3   3   7     1376.17     1132.37     23.78 o 
  -2   3   7     5875.77     6126.48    181.03 o 
  -1   3   7      275.00      238.80      8.71 o 
   0   3   7     1135.78     1063.09     44.99 o 
   1   3   7     1820.25     1997.88     45.13 o 
   2   3   7     3157.09     3189.41    170.31 o 
   3   3   7      147.95      234.35     10.08 o 
   4   3   7      386.47      348.13     10.73 o 
   5   3   7      136.80      148.66      8.43 o 
   6   3   7       16.51       30.65      8.49 o 
   7   3   7      999.25      929.02     39.35 o 
   8   3   7      212.33      238.42     18.49 o 
   9   3   7      324.76      255.97     11.19 o 
  10   3   7     1034.83     1100.01     39.15 o 
  11   3   7        2.76       10.36     12.99 o 
  12   3   7     1058.75      993.74     15.38 o 
  13   3   7        1.84      -11.65     11.65 o 
  14   3   7     1203.07     1098.98     65.31 o 
 -19   4   7       77.88       67.99     12.41 o 
 -18   4   7      362.12      369.27     15.47 o 
 -17   4   7      751.83      789.89     29.27 o 
 -16   4   7       25.94       26.41     10.31 o 
 -15   4   7      297.42      296.56     10.09 o 
 -14   4   7       91.85      100.20      9.26 o 
 -13   4   7      395.62      432.04     12.30 o 
 -12   4   7       40.87       53.16      7.12 o 
 -11   4   7      664.92      632.84     20.93 o 
 -10   4   7      305.13      270.51     15.26 o 
  -9   4   7     1538.43     1516.02     98.65 o 
  -8   4   7     2659.50     2604.24    118.47 o 
  -7   4   7     8471.32     8290.55    430.16 o 
  -6   4   7      200.48      212.61      9.37 o 
  -5   4   7    12688.00    12108.28    525.61 o 
  -4   4   7     1135.80     1193.51     16.84 o 
  -3   4   7     9134.85     8897.78    378.46 o 
  -2   4   7      107.81      125.11      8.18 o 
  -1   4   7     4992.63     4794.44    119.22 o 
   0   4   7     3916.09     4058.27    104.10 o 
   1   4   7     1625.20     1612.93     55.15 o 
   2   4   7     4719.53     5253.64    263.33 o 
   3   4   7     6919.01     6672.83    309.10 o 
   4   4   7      254.74      258.64     18.43 o 
   5   4   7      852.77      875.64     46.00 o 
   6   4   7     3335.99     3245.90     76.45 o 
   7   4   7     4872.16     5110.55    177.64 o 
   8   4   7      329.92      377.57     23.53 o 
   9   4   7     1199.00     1242.67     64.21 o 
  10   4   7     1733.97     1843.99     87.92 o 
  11   4   7     1045.76     1003.79    136.33 o 
  12   4   7       15.18       16.54     11.98 o 
  13   4   7        3.01        5.20     12.92 o 
  14   4   7      280.21      279.39     13.27 o 
 -19   5   7      297.89      261.18     10.47 o 
 -18   5   7        1.97       11.02      8.72 o 
 -17   5   7      257.62      279.91     11.27 o 
 -16   5   7     1138.19     1130.50     29.54 o 
 -15   5   7        0.04        2.80     10.47 o 
 -14   5   7     1013.22     1024.14     46.25 o 
 -13   5   7       38.67       37.90      9.43 o 
 -12   5   7     2195.64     2204.93     96.97 o 
 -11   5   7      760.93      720.21     61.34 o 
 -10   5   7      626.26      621.80     74.24 o 
  -9   5   7      952.78      875.42     47.21 o 
  -8   5   7      289.16      292.84     19.29 o 
  -7   5   7      189.20      192.51     10.30 o 
  -6   5   7     1035.48      920.14     49.98 o 
  -5   5   7       48.35       77.26      8.73 o 
  -4   5   7      682.08      589.39     78.40 o 
  -3   5   7      524.27      518.45     45.56 o 
  -2   5   7     1520.98     1646.77     34.61 o 
  -1   5   7     4488.21     4270.95    222.54 o 
   0   5   7     2069.36     2016.04     54.62 o 
   1   5   7      457.01      442.14     24.29 o 
   2   5   7     3101.95     3293.93    170.41 o 
   3   5   7     2792.89     2759.09    112.82 o 
   4   5   7       70.41       55.78      9.85 o 
   5   5   7     1908.06     2006.12     81.20 o 
   6   5   7     3706.43     3623.18    237.33 o 
   7   5   7       39.94       42.43      7.89 o 
   8   5   7      527.05      529.29     45.31 o 
   9   5   7        3.90       13.40     10.77 o 
  10   5   7     2032.52     2011.63     78.97 o 
  11   5   7       16.31       32.63      7.54 o 
  12   5   7       13.65       16.60      9.91 o 
  13   5   7       25.79       35.39     10.07 o 
  14   5   7      585.40      460.68     65.94 o 
 -19   6   7       12.14       21.03     10.79 o 
 -18   6   7      724.28      721.85     83.43 o 
 -17   6   7      902.07      867.84    104.08 o 
 -16   6   7      310.94      337.05     13.56 o 
 -15   6   7     1647.42     1826.15     59.73 o 
 -14   6   7      555.79      509.14     61.29 o 
 -13   6   7      116.50      112.79     11.66 o 
 -12   6   7      630.63      641.46     47.32 o 
 -11   6   7      481.24      496.41     23.75 o 
 -10   6   7      211.31      235.60     21.52 o 
  -9   6   7        3.96       37.56     12.11 o 
  -8   6   7       39.17       53.86      8.03 o 
  -7   6   7     2274.46     2223.58    111.96 o 
  -6   6   7      595.92      659.41     26.96 o 
  -5   6   7     1095.85     1133.89     95.60 o 
  -4   6   7     1138.94     1061.97     88.77 o 
  -3   6   7      811.06      703.18     91.52 o 
  -2   6   7     2255.95     1986.57    138.05 o 
  -1   6   7       10.52       40.98      7.63 o 
   0   6   7       23.24       22.81      6.10 o 
   1   6   7      396.10      375.98     12.61 o 
   2   6   7     1670.08     1503.94     44.53 o 
   3   6   7       15.54       33.46      7.37 o 
   4   6   7     3267.02     3375.15     81.90 o 
   5   6   7     8506.16     9108.96    253.48 o 
   6   6   7      862.98      914.75     32.80 o 
   7   6   7     1166.22     1217.03     66.21 o 
   8   6   7      757.37      777.19     27.07 o 
   9   6   7      355.11      365.62     36.67 o 
  10   6   7      142.22      159.04      8.56 o 
  11   6   7      192.08      167.59      8.81 o 
  12   6   7       11.51       17.09     12.68 o 
  13   6   7      347.90      284.67     23.16 o 
  14   6   7       59.89       35.69     28.14 o 
 -18   7   7       55.65       58.09     11.21 o 
 -17   7   7      242.73      231.21     13.26 o 
 -16   7   7      361.77      364.99     18.76 o 
 -15   7   7        5.74       -5.98      8.61 o 
 -14   7   7      145.19      196.59     12.84 o 
 -13   7   7      243.05      255.00     25.69 o 
 -12   7   7        0.27        6.73      8.81 o 
 -11   7   7       75.38       82.30      8.91 o 
 -10   7   7       43.27       60.77     10.16 o 
  -9   7   7     4746.77     4805.27    302.03 o 
  -8   7   7     1139.72     1065.12     64.02 o 
  -7   7   7        4.73        9.07      7.12 o 
  -6   7   7     1052.50      973.58     33.24 o 
  -5   7   7      799.18      773.26     37.55 o 
  -4   7   7      770.46      671.98     43.17 o 
  -3   7   7       12.11       29.94      8.46 o 
  -2   7   7     1606.49     1576.24    171.52 o 
  -1   7   7     5519.49     5573.16    375.12 o 
   0   7   7       19.09       15.62      7.25 o 
   1   7   7     9500.11     9223.87    184.10 o 
   2   7   7      899.78      880.83     41.38 o 
   3   7   7      360.29      373.55     13.57 o 
   4   7   7     1338.56     1378.05     86.75 o 
   5   7   7     1873.19     1856.63     90.23 o 
   6   7   7     4146.52     4510.73    134.22 o 
   7   7   7      575.15      605.68     14.77 o 
   8   7   7       72.96       79.47      9.72 o 
   9   7   7      422.22      414.42     19.75 o 
  10   7   7       11.37       12.28      8.99 o 
  11   7   7      437.54      421.97     33.62 o 
  12   7   7       80.64       67.66      9.00 o 
  13   7   7      246.51      259.55     13.39 o 
 -18   8   7      790.90      667.85     76.74 o 
 -17   8   7       83.58       93.83     14.23 o 
 -16   8   7       10.77       25.42     11.43 o 
 -15   8   7       44.29       55.89     11.02 o 
 -14   8   7      501.24      544.95     14.69 o 
 -13   8   7     1255.06     1340.07    177.92 o 
 -12   8   7      289.56      269.21     26.93 o 
 -11   8   7      270.73      318.92     27.67 o 
 -10   8   7      407.33      383.42     25.38 o 
  -9   8   7     6800.34     6734.10    367.99 o 
  -8   8   7      662.83      699.21     44.38 o 
  -7   8   7     2284.08     2280.67     83.57 o 
  -6   8   7      415.63      432.51     26.62 o 
  -5   8   7     4333.43     3967.88    312.33 o 
  -4   8   7      835.49      906.25     50.45 o 
  -3   8   7     3235.60     3150.65    232.58 o 
  -2   8   7      216.56      244.14     23.46 o 
  -1   8   7       13.01       34.98      8.93 o 
   0   8   7      117.06      122.74     10.33 o 
   1   8   7      196.45      192.42     14.65 o 
   2   8   7     1576.68     1583.59     62.86 o 
   3   8   7      172.11      189.79      7.41 o 
   4   8   7       29.19       52.33      7.62 o 
   5   8   7       50.25       47.95      6.95 o 
   6   8   7       53.58       44.02      9.51 o 
   7   8   7      552.94      591.75     14.47 o 
   8   8   7      839.94      864.88     24.94 o 
   9   8   7       69.40       83.09      8.24 o 
  10   8   7      123.01      140.15     11.19 o 
  11   8   7       50.47       61.14     11.82 o 
  12   8   7      282.27      248.38     20.79 o 
 -17   9   7      240.63      207.33     13.38 o 
 -16   9   7      112.57      124.45     12.31 o 
 -15   9   7      273.32      274.15     12.95 o 
 -14   9   7      280.41      245.07     40.30 o 
 -13   9   7      214.51      212.96     20.85 o 
 -12   9   7      917.80      958.78     85.46 o 
 -11   9   7     1572.63     1563.18    158.86 o 
 -10   9   7      513.34      559.69     35.93 o 
  -9   9   7       20.02       38.66      8.77 o 
  -8   9   7     3371.54     3312.03    237.73 o 
  -7   9   7       18.75       31.48      8.09 o 
  -6   9   7      358.02      381.23     21.41 o 
  -5   9   7     1088.23     1115.49     93.56 o 
  -4   9   7        0.84       -6.97      9.70 o 
  -3   9   7       76.55      103.16     12.29 o 
  -2   9   7      667.07      634.88     12.99 o 
  -1   9   7     3406.86     3380.86    117.27 o 
   0   9   7     3758.31     3559.30    176.68 o 
   1   9   7      119.96      129.16      8.81 o 
   2   9   7       13.89       17.64      8.57 o 
   3   9   7     8519.61     8013.08    461.73 o 
   4   9   7      335.88      346.11     16.06 o 
   5   9   7      259.67      242.05      8.61 o 
   6   9   7      258.44      274.33     10.00 o 
   7   9   7       99.27      112.28      9.53 o 
   8   9   7      587.18      624.80     11.58 o 
   9   9   7       72.28       87.00      8.36 o 
  10   9   7      443.30      413.76     18.73 o 
  11   9   7      150.37      171.34     11.07 o 
  12   9   7      304.20      271.02     20.47 o 
 -16  10   7      172.56      184.53     14.31 o 
 -15  10   7       27.46       24.37     12.29 o 
 -14  10   7      113.43      133.51     13.64 o 
 -13  10   7       86.54      101.16     17.14 o 
 -12  10   7       53.56       69.50     12.92 o 
 -11  10   7      382.97      399.56     50.81 o 
 -10  10   7        2.95       13.57      8.85 o 
  -9  10   7     2604.41     2474.16    148.37 o 
  -8  10   7       12.64       22.12      7.52 o 
  -7  10   7      337.69      320.54     21.33 o 
  -6  10   7     1808.00     1777.03     97.49 o 
  -5  10   7      102.57      112.73     10.68 o 
  -4  10   7      230.21      255.56     11.99 o 
  -3  10   7      127.84       82.80     10.09 o 
  -2  10   7      383.40      408.17     52.63 o 
  -1  10   7       32.16       28.49     19.21 o 
   0  10   7      315.68      290.05     14.86 o 
   1  10   7      365.69      375.17     13.66 o 
   2  10   7       16.90       23.18      8.45 o 
   3  10   7      968.68      982.06     75.81 o 
   4  10   7       27.35       21.81      7.67 o 
   5  10   7       19.90       13.87      7.69 o 
   6  10   7       18.37       22.89      7.76 o 
   7  10   7       15.52       21.02      8.07 o 
   8  10   7       94.71      117.20      9.22 o 
   9  10   7       23.19       27.81      8.66 o 
  10  10   7       38.77       48.06      9.60 o 
  11  10   7       87.56      107.51     11.03 o 
 -15  11   7        0.78       -2.44     14.52 o 
 -14  11   7      136.81      110.79     22.07 o 
 -13  11   7       23.91        9.32     13.07 o 
 -12  11   7       88.44      105.67     11.57 o 
 -11  11   7       75.20       77.78     19.01 o 
 -10  11   7      938.31      823.51     77.79 o 
  -9  11   7      998.81     1060.33    114.64 o 
  -8  11   7       42.61       38.13      8.00 o 
  -7  11   7        0.26        9.79      8.19 o 
  -6  11   7        2.14        9.12      6.91 o 
  -5  11   7        1.51       -0.79      7.76 o 
  -4  11   7      969.44      951.99    107.76 o 
  -3  11   7     1513.73     1505.45    175.70 o 
  -2  11   7      278.68      271.72     29.41 o 
  -1  11   7        0.63       -2.23      9.53 o 
   0  11   7       19.79       19.28     11.05 o 
   1  11   7     1545.41     1574.05     40.66 o 
   2  11   7       34.66       22.36      8.84 o 
   3  11   7       36.04       37.35      8.11 o 
   4  11   7      268.22      275.22     24.60 o 
   5  11   7       10.07       18.71      8.30 o 
   6  11   7      214.56      245.45     10.25 o 
   7  11   7        2.30       -5.54      9.97 o 
   8  11   7      342.19      347.86     11.64 o 
   9  11   7        0.02        4.63      9.39 o 
  10  11   7        8.79       19.83      9.76 o 
 -14  12   7      751.63      705.28     84.83 o 
 -13  12   7       17.03       22.26     11.60 o 
 -12  12   7       13.24        0.90     12.40 o 
 -11  12   7      103.49       94.01     13.29 o 
 -10  12   7       27.77       17.15     15.35 o 
  -9  12   7      234.27      260.07     37.82 o 
  -8  12   7      558.48      535.23     47.40 o 
  -7  12   7       17.80       22.81      7.45 o 
  -6  12   7        0.20        4.23      7.96 o 
  -5  12   7      186.57      196.45     11.00 o 
  -4  12   7      450.76      455.03     71.74 o 
  -3  12   7      363.85      349.34     55.06 o 
  -2  12   7        9.78        7.75     12.09 o 
  -1  12   7       13.38       18.66     10.24 o 
   0  12   7       56.19       84.55     10.43 o 
   1  12   7      547.96      555.44     31.84 o 
   2  12   7      254.50      265.18     17.86 o 
   3  12   7       45.52       47.59     10.85 o 
   4  12   7     1912.03     2040.61    110.39 o 
   5  12   7        3.26       10.12      8.57 o 
   6  12   7     1236.61     1341.30     69.40 o 
   7  12   7      541.85      611.34     42.43 o 
   8  12   7       72.76       73.64     12.21 o 
   9  12   7      329.62      339.89     29.62 o 
 -13  13   7        3.36        5.65     18.23 o 
 -12  13   7       17.67       23.51     12.95 o 
 -11  13   7      209.88      152.34     26.39 o 
 -10  13   7      284.01      230.52     12.07 o 
  -9  13   7       19.24       17.73     12.63 o 
  -8  13   7      263.17      228.39     19.96 o 
  -7  13   7        2.43        5.90      8.88 o 
  -6  13   7      177.46      189.75     14.70 o 
  -5  13   7      132.92      150.37     20.85 o 
  -4  13   7        9.76       24.98     11.01 o 
  -3  13   7      285.89      274.94     56.26 o 
  -2  13   7      689.54      667.57     70.45 o 
  -1  13   7        5.42        3.05      7.70 o 
   0  13   7      155.75      167.17     18.58 o 
   1  13   7        1.99        5.11     10.25 o 
   2  13   7        9.11       15.53      9.55 o 
   3  13   7      313.91      278.92     23.51 o 
   4  13   7        4.20       17.41     10.23 o 
   5  13   7      105.59      103.26     10.40 o 
   6  13   7       15.40       16.63     10.26 o 
   7  13   7       25.61       33.34     13.16 o 
   8  13   7      454.94      405.66     30.28 o 
 -11  14   7       19.07       15.45     13.93 o 
 -10  14   7      207.15      166.50     18.05 o 
  -9  14   7       48.23       47.97     11.23 o 
  -8  14   7      291.51      321.80     34.96 o 
  -7  14   7       41.82       31.17      8.35 o 
  -6  14   7     1387.43     1354.42     96.82 o 
  -5  14   7       90.15       92.28     11.45 o 
  -4  14   7       84.71       71.78     15.74 o 
  -3  14   7       88.66       97.16     12.53 o 
  -2  14   7      703.86      737.65    143.23 o 
  -1  14   7      153.18      119.57     30.10 o 
   0  14   7       18.58       32.22     13.69 o 
   1  14   7       95.49      110.12     12.21 o 
   2  14   7        7.72       12.35      9.39 o 
   3  14   7       43.18       63.94     12.42 o 
   4  14   7       20.46       18.12     12.56 o 
   5  14   7        8.75        4.75      9.69 o 
   6  14   7       11.03       14.56     12.75 o 
  -9  15   7       20.78       17.06     10.35 o 
  -8  15   7       28.25       17.20      9.11 o 
  -7  15   7       64.34       46.41      9.57 o 
  -6  15   7        1.78        1.85      8.39 o 
  -5  15   7      358.87      321.06     31.31 o 
  -4  15   7        0.25        3.07     13.09 o 
  -3  15   7       17.00       20.23     18.82 o 
  -2  15   7        0.96        3.19     18.11 o 
  -1  15   7        1.85       11.47     12.49 o 
   0  15   7        0.74       -8.05     12.69 o 
   1  15   7      265.08      311.76     34.89 o 
   2  15   7        0.31        8.98     11.59 o 
   3  15   7       15.29       10.12     11.38 o 
   4  15   7       57.84       71.40     13.89 o 
  -6  16   7       13.53       17.03     10.17 o 
  -5  16   7        1.70       17.62     13.37 o 
  -4  16   7        0.59       -3.97     11.56 o 
  -3  16   7       30.04        6.86     13.22 o 
  -2  16   7        0.29        5.74     13.38 o 
  -1  16   7        5.19        5.10     24.15 o 
   0  16   7       10.07       -9.54     16.38 o 
   1  16   7       16.54       13.30     14.93 o 
 -20   0   8     1140.31     1082.24     93.31 o 
 -19   0   8     1036.15      909.24     23.46 o 
 -18   0   8      128.33      120.88     16.01 o 
 -17   0   8      315.04      340.89     17.34 o 
 -16   0   8      275.97      353.93     16.96 o 
 -15   0   8      263.33      258.19     20.11 o 
 -14   0   8     1498.72     1559.91     28.76 o 
 -13   0   8       78.06       76.87     17.96 o 
 -12   0   8      130.01      139.34     11.29 o 
 -11   0   8     1456.76     1420.56     21.70 o 
 -10   0   8      284.72      264.83     18.92 o 
  -9   0   8    11595.47    10237.33    832.96 o 
  -8   0   8      645.75      705.07     29.84 o 
  -7   0   8    12138.82    11954.82    387.71 o 
  -6   0   8     5386.12     5879.68    227.20 o 
  -5   0   8        0.04       10.22     10.32 o 
  -4   0   8     2652.70     2874.67     68.54 o 
  -3   0   8    15471.28    15723.53    302.59 o 
  -2   0   8     8978.26     8284.77     91.87 o 
  -1   0   8        1.16       45.49     10.13 o 
   0   0   8    22748.47    25300.15    260.55 o 
   1   0   8     1039.48     1110.71    105.71 o 
   2   0   8    11833.24    11489.03    965.00 o 
   3   0   8    16396.61    16155.58    600.46 o 
   4   0   8     4860.63     5006.83     69.54 o 
   5   0   8      883.16      813.63     78.52 o 
   6   0   8      637.67      602.15     59.74 o 
   7   0   8     7864.96     7859.71     72.24 o 
   8   0   8     7775.54     6883.77     64.74 o 
   9   0   8      203.87      170.56     18.25 o 
  10   0   8     3443.99     2887.06     35.83 o 
  11   0   8     1115.57     1062.70     25.70 o 
  12   0   8      780.45      765.91     25.27 o 
  13   0   8     1198.73      985.44     23.12 o 
  14   0   8      533.13      526.74     24.89 o 
 -20   1   8     1279.02     1110.66     65.89 o 
 -19   1   8      310.52      240.95     11.67 o 
 -18   1   8       12.79       17.96      9.99 o 
 -17   1   8      387.54      405.29     16.09 o 
 -16   1   8       26.38       30.17     14.29 o 
 -15   1   8      807.01      793.20     20.75 o 
 -14   1   8      362.96      364.33     12.16 o 
 -13   1   8       19.06       24.49     11.10 o 
 -12   1   8      502.08      473.16     10.96 o 
 -11   1   8     6588.62     6146.10    379.83 o 
 -10   1   8      740.81      734.58     11.78 o 
  -9   1   8     6471.71     6323.31    143.16 o 
  -8   1   8     5069.37     4999.34    134.45 o 
  -7   1   8      963.08      954.68     27.68 o 
  -6   1   8     3969.85     3871.52    128.22 o 
  -5   1   8     2132.56     2323.79     58.67 o 
  -4   1   8     1517.24     1893.31     41.62 o 
  -3   1   8     6375.67     6784.80    117.51 o 
  -2   1   8       35.25       55.58      7.29 o 
  -1   1   8      204.32      173.31      8.11 o 
   0   1   8       27.75       95.21      7.53 o 
   1   1   8     1874.13     1595.60     71.69 o 
   2   1   8     2442.07     2534.28    137.32 o 
   3   1   8      770.74      911.82     20.75 o 
   4   1   8       88.11       86.44      7.50 o 
   5   1   8      284.68      359.43     18.94 o 
   6   1   8       20.95       11.11      7.18 o 
   7   1   8     5934.98     5763.76    331.13 o 
   8   1   8       17.64       27.88     10.05 o 
   9   1   8      289.89      395.89     10.94 o 
  10   1   8     1065.53     1041.54     17.99 o 
  11   1   8     1138.53     1005.83     63.30 o 
  12   1   8     1534.43     1473.42    111.34 o 
  13   1   8      490.85      440.91     12.80 o 
  14   1   8       84.03       77.50     15.74 o 
 -20   2   8        6.59        6.51     12.21 o 
 -19   2   8       12.32       10.41     10.09 o 
 -18   2   8      506.94      536.07     13.11 o 
 -17   2   8      171.45      170.63     11.07 o 
 -16   2   8     1121.38     1177.94     16.06 o 
 -15   2   8      936.55     1011.69     21.04 o 
 -14   2   8        1.13       -1.76     10.99 o 
 -13   2   8      322.64      359.29     11.00 o 
 -12   2   8       44.63       54.86     16.41 o 
 -11   2   8      832.44      764.10     72.37 o 
 -10   2   8      743.60      725.20     15.55 o 
  -9   2   8      677.50      579.83     56.33 o 
  -8   2   8      358.98      366.03     14.78 o 
  -7   2   8    18605.29    17751.22    689.01 o 
  -6   2   8       54.85       35.08      8.10 o 
  -5   2   8     6677.91     6120.95    246.72 o 
  -4   2   8        2.74       11.37      7.26 o 
  -3   2   8     2275.36     2305.10     39.94 o 
  -2   2   8        2.40       21.83      6.85 o 
  -1   2   8      491.31      413.48     17.21 o 
   0   2   8     9753.22    10048.83     98.84 o 
   1   2   8      278.89      309.17     13.14 o 
   2   2   8      444.51      611.15     40.82 o 
   3   2   8     3037.24     2980.63     83.90 o 
   4   2   8       66.91       76.45      7.92 o 
   5   2   8      842.55      830.85     55.86 o 
   6   2   8     2168.26     2311.14    114.05 o 
   7   2   8     1100.45     1170.93     86.73 o 
   8   2   8      136.41      143.60     11.69 o 
   9   2   8      459.20      499.17     21.38 o 
  10   2   8      252.07      215.85     31.89 o 
  11   2   8      519.17      549.13     49.07 o 
  12   2   8      455.07      368.17     15.86 o 
  13   2   8      186.10      131.37     16.82 o 
  14   2   8      466.89      401.19     31.29 o 
 -20   3   8       74.39       69.56     12.78 o 
 -19   3   8        9.32       12.54     10.52 o 
 -18   3   8        0.96       10.44      8.28 o 
 -17   3   8      275.95      267.05     13.20 o 
 -16   3   8      284.30      275.22     16.58 o 
 -15   3   8      337.78      319.28     11.33 o 
 -14   3   8      778.23      882.05     17.64 o 
 -13   3   8      619.09      677.45     16.35 o 
 -12   3   8     1086.78     1105.99     58.01 o 
 -11   3   8      537.03      531.12     38.84 o 
 -10   3   8      780.28      766.41     48.47 o 
  -9   3   8     2612.24     2523.23    189.71 o 
  -8   3   8     1824.91     1691.90     42.50 o 
  -7   3   8     3153.77     2992.02     86.07 o 
  -6   3   8      491.90      573.69     21.63 o 
  -5   3   8     3615.83     3985.11    167.43 o 
  -4   3   8     1786.60     1579.65     69.36 o 
  -3   3   8     7625.40     6399.09    258.52 o 
  -2   3   8     4001.68     3932.69    177.09 o 
  -1   3   8        8.65       28.80      6.99 o 
   0   3   8      142.16      162.36      8.54 o 
   1   3   8    10547.05    10193.63    332.99 o 
   2   3   8     1295.45     1306.75     76.10 o 
   3   3   8      585.48      646.41     20.82 o 
   4   3   8       20.93       19.06      9.23 o 
   5   3   8     1938.89     2039.60     93.34 o 
   6   3   8     1416.80     1356.18     76.50 o 
   7   3   8       43.47       45.89     10.17 o 
   8   3   8      241.52      288.96     11.06 o 
   9   3   8      409.73      404.50     11.31 o 
  10   3   8      241.96      219.17     11.89 o 
  11   3   8      590.05      496.21     12.36 o 
  12   3   8      106.01      158.04     22.69 o 
  13   3   8      576.33      488.89     15.68 o 
  14   3   8      375.03      320.13     18.61 o 
 -19   4   8       64.04       74.10     10.70 o 
 -18   4   8       56.31       64.73      9.98 o 
 -17   4   8       58.41       78.86     12.29 o 
 -16   4   8      487.45      573.80     29.90 o 
 -15   4   8       86.44       68.21     10.42 o 
 -14   4   8      246.04      274.78     15.66 o 
 -13   4   8       65.67       75.03      9.20 o 
 -12   4   8      628.98      681.87     33.09 o 
 -11   4   8      778.24      793.82     47.45 o 
 -10   4   8      540.73      527.91     62.98 o 
  -9   4   8      105.55      141.95     10.09 o 
  -8   4   8        4.56       17.23      7.88 o 
  -7   4   8     5801.81     5689.34    297.96 o 
  -6   4   8        6.67       28.93      7.74 o 
  -5   4   8        3.24       33.92      7.34 o 
  -4   4   8      953.78      987.75     78.13 o 
  -3   4   8     2245.35     2066.93     69.14 o 
  -2   4   8      677.86      662.46     23.86 o 
  -1   4   8     1711.80     1700.50     55.33 o 
   0   4   8        2.12        6.36      7.05 o 
   1   4   8     1215.89     1327.51     31.78 o 
   2   4   8     6276.59     5948.78    505.67 o 
   3   4   8     2575.33     2412.71     66.80 o 
   4   4   8       13.71       11.43      8.32 o 
   5   4   8      956.40     1045.19     48.95 o 
   6   4   8      811.04      854.93     60.55 o 
   7   4   8      784.87      764.90     31.92 o 
   8   4   8      394.75      361.23      9.84 o 
   9   4   8       36.07       33.48     12.00 o 
  10   4   8     1236.23     1179.63     72.21 o 
  11   4   8      216.88      229.61     14.96 o 
  12   4   8       85.13       67.42     14.87 o 
  13   4   8       30.20        5.00     12.67 o 
 -19   5   8      100.90      109.72     12.54 o 
 -18   5   8      209.09      182.59     11.17 o 
 -17   5   8      587.20      529.38     64.01 o 
 -16   5   8       10.99       17.73     11.75 o 
 -15   5   8        8.99       11.37      9.23 o 
 -14   5   8     1304.63     1290.87     86.22 o 
 -13   5   8      134.03      138.32      8.44 o 
 -12   5   8     2573.16     2494.49    167.57 o 
 -11   5   8     2955.41     2801.43    261.39 o 
 -10   5   8      441.68      463.96     28.90 o 
  -9   5   8       90.48      117.71      8.68 o 
  -8   5   8       37.05       31.57      7.27 o 
  -7   5   8      128.10      154.07      7.47 o 
  -6   5   8      204.86      243.67     13.62 o 
  -5   5   8    13988.54    13844.33   1131.68 o 
  -4   5   8     3697.09     3779.72    440.50 o 
  -3   5   8        9.40       72.95      8.71 o 
  -2   5   8     1785.69     1850.05     67.86 o 
  -1   5   8       77.44       64.83      8.09 o 
   0   5   8      103.43      101.25      7.61 o 
   1   5   8      938.44      852.60     37.83 o 
   2   5   8     3376.06     3346.09    126.89 o 
   3   5   8      118.39      120.33      9.04 o 
   4   5   8     2354.46     2347.26     75.97 o 
   5   5   8      535.58      542.83     26.63 o 
   6   5   8     2547.68     2447.60    130.01 o 
   7   5   8      299.36      271.80      9.92 o 
   8   5   8     1778.64     1687.04     72.17 o 
   9   5   8     1838.18     1961.99    177.34 o 
  10   5   8     2008.63     1923.82    151.00 o 
  11   5   8     1154.00     1214.92     46.29 o 
  12   5   8        0.88       -0.43     10.87 o 
  13   5   8     1322.09     1284.36    133.05 o 
 -19   6   8      210.01      184.17     14.70 o 
 -18   6   8       85.98       76.98     13.85 o 
 -17   6   8       23.51       11.99     11.92 o 
 -16   6   8     1131.70     1193.25     23.01 o 
 -15   6   8       15.79       46.24     13.20 o 
 -14   6   8      106.81      117.33     11.75 o 
 -13   6   8       80.15       74.04     10.18 o 
 -12   6   8       11.71       12.78      7.98 o 
 -11   6   8        0.11       10.75      8.90 o 
 -10   6   8       34.49       53.11      9.05 o 
  -9   6   8      217.95      212.14     10.02 o 
  -8   6   8       22.89       43.16      6.78 o 
  -7   6   8        0.06        4.78      6.57 o 
  -6   6   8      636.15      526.79     20.46 o 
  -5   6   8     1193.46     1201.40     93.52 o 
  -4   6   8      944.97      844.81     17.46 o 
  -3   6   8      177.32      198.58     22.96 o 
  -2   6   8     1305.12     1202.08    190.49 o 
  -1   6   8     1099.92     1159.92     40.26 o 
   0   6   8      186.25      179.79      7.34 o 
   1   6   8     3798.79     3589.00     77.57 o 
   2   6   8       36.45       39.46      7.57 o 
   3   6   8      390.59      432.88     15.81 o 
   4   6   8     1223.70     1204.61     57.63 o 
   5   6   8      876.44      871.31     15.44 o 
   6   6   8      814.32      904.46     42.66 o 
   7   6   8      104.74       98.71     10.77 o 
   8   6   8      773.55      851.15     38.19 o 
   9   6   8      288.40      271.64     16.54 o 
  10   6   8        2.27        3.40      8.27 o 
  11   6   8       50.20       38.79     12.89 o 
  12   6   8      388.19      396.17     25.44 o 
  13   6   8       57.46       53.18     12.17 o 
 -18   7   8       99.62       94.06     14.57 o 
 -17   7   8       38.01       51.28     11.53 o 
 -16   7   8      577.74      643.95     66.25 o 
 -15   7   8        0.32       -3.25     10.75 o 
 -14   7   8        2.85       16.05     10.38 o 
 -13   7   8      383.54      394.90     39.73 o 
 -12   7   8     1937.31     2003.96    149.71 o 
 -11   7   8       17.16       15.16      9.88 o 
 -10   7   8     1374.59     1299.64     96.91 o 
  -9   7   8        1.48        6.75      9.90 o 
  -8   7   8      414.06      346.26     17.13 o 
  -7   7   8      144.67      178.66      7.48 o 
  -6   7   8       30.01       42.09      8.77 o 
  -5   7   8       18.01       31.78     10.66 o 
  -4   7   8       57.58       52.46      8.85 o 
  -3   7   8      563.33      480.80     52.48 o 
  -2   7   8     1363.73     1259.84    145.15 o 
  -1   7   8     1586.58     1467.98    157.78 o 
   0   7   8      145.85      152.35      7.48 o 
   1   7   8     1122.72     1088.32     40.36 o 
   2   7   8       49.54       39.51      6.48 o 
   3   7   8     3111.28     3020.41    149.95 o 
   4   7   8     1418.95     1358.45     31.39 o 
   5   7   8      336.78      385.75     12.83 o 
   6   7   8      342.32      391.24     22.55 o 
   7   7   8        0.21       18.19      8.20 o 
   8   7   8     1344.09     1381.09    111.94 o 
   9   7   8      529.46      583.64     47.76 o 
  10   7   8      262.91      311.39     28.76 o 
  11   7   8       49.28       50.41     10.78 o 
  12   7   8      107.70       92.47     10.52 o 
 -18   8   8       33.89       27.81     11.06 o 
 -17   8   8      155.07      178.50     14.54 o 
 -16   8   8       93.11      104.27     13.77 o 
 -15   8   8        6.51       -6.35     11.60 o 
 -14   8   8      182.10      223.08     14.31 o 
 -13   8   8       10.66       21.80      9.33 o 
 -12   8   8       12.95       16.17      9.31 o 
 -11   8   8      507.78      558.82     37.37 o 
 -10   8   8      362.39      425.63     27.12 o 
  -9   8   8      106.17       96.98      8.54 o 
  -8   8   8     2915.13     2791.99    130.23 o 
  -7   8   8      283.50      315.46     16.79 o 
  -6   8   8      676.56      680.25    116.89 o 
  -5   8   8      110.33       97.59     16.10 o 
  -4   8   8     1028.37      981.73     96.99 o 
  -3   8   8      168.96      190.64     10.86 o 
  -2   8   8       96.97      104.57      9.70 o 
  -1   8   8      165.38      143.22      8.71 o 
   0   8   8      844.77      777.75     45.58 o 
   1   8   8       14.34       27.25      8.50 o 
   2   8   8       13.61       24.03      7.63 o 
   3   8   8     3053.00     3081.29    126.59 o 
   4   8   8       14.69       13.28      7.15 o 
   5   8   8       10.24       16.62      9.32 o 
   6   8   8     1208.04     1194.05     84.73 o 
   7   8   8     2618.32     2786.96    108.68 o 
   8   8   8      244.05      267.34     20.08 o 
   9   8   8      111.79      133.23      9.85 o 
  10   8   8        2.83       19.74     10.73 o 
  11   8   8        2.00        1.79     11.27 o 
  12   8   8       38.31       28.27     10.69 o 
 -17   9   8        0.14       17.43     13.91 o 
 -16   9   8       51.21       51.61     12.12 o 
 -15   9   8      287.49      264.88     14.74 o 
 -14   9   8       21.45       20.72     10.04 o 
 -13   9   8      381.56      431.27     40.17 o 
 -12   9   8        5.74       12.36      8.59 o 
 -11   9   8     1286.40     1359.49    113.67 o 
 -10   9   8     1020.65     1010.23     97.70 o 
  -9   9   8     1072.17     1053.98     89.50 o 
  -8   9   8     1745.70     1698.85     72.22 o 
  -7   9   8      191.36      147.83      7.37 o 
  -6   9   8      364.25      433.42     33.31 o 
  -5   9   8      233.47      222.51     21.57 o 
  -4   9   8     4722.74     4755.28    780.89 o 
  -3   9   8     1047.77     1108.56    130.72 o 
  -2   9   8      193.29      158.48     11.90 o 
  -1   9   8      334.46      340.04     27.42 o 
   0   9   8     1867.01     1807.18    179.33 o 
   1   9   8      144.34      131.33     10.86 o 
   2   9   8      546.06      555.78     21.86 o 
   3   9   8        5.32       14.06      8.47 o 
   4   9   8        0.13        4.28      6.94 o 
   5   9   8      243.06      223.07      9.87 o 
   6   9   8        0.37       10.77      8.05 o 
   7   9   8      107.02      122.55     11.89 o 
   8   9   8      156.79      159.77      9.35 o 
   9   9   8       90.82       85.06     10.06 o 
  10   9   8      122.40      119.05     11.97 o 
  11   9   8      151.74      149.85     12.19 o 
 -16  10   8       29.53       29.24     12.47 o 
 -15  10   8       25.50       43.33     13.89 o 
 -14  10   8        4.36        3.15      8.50 o 
 -13  10   8       18.38       22.35     11.39 o 
 -12  10   8      227.82      217.10     14.86 o 
 -11  10   8      721.78      799.73     56.61 o 
 -10  10   8      158.39      153.18     19.48 o 
  -9  10   8       78.61       92.79     10.98 o 
  -8  10   8       35.57       45.31      7.62 o 
  -7  10   8      744.57      720.85     29.46 o 
  -6  10   8      258.07      275.50     26.96 o 
  -5  10   8     1745.03     1797.81    214.30 o 
  -4  10   8      170.78      172.89     22.67 o 
  -3  10   8      270.73      300.36     36.14 o 
  -2  10   8      552.42      515.42     64.88 o 
  -1  10   8      119.20      102.26     29.57 o 
   0  10   8       12.11       16.25      9.44 o 
   1  10   8      388.28      376.09     27.67 o 
   2  10   8      104.15       99.99     10.37 o 
   3  10   8       33.68       45.00      9.73 o 
   4  10   8      206.54      207.18     13.23 o 
   5  10   8      645.89      657.21     31.66 o 
   6  10   8       67.52       64.99      8.41 o 
   7  10   8       11.87       17.71      9.48 o 
   8  10   8       79.40       87.39      8.62 o 
   9  10   8       20.87       20.19     10.12 o 
  10  10   8      182.19      158.26     13.24 o 
 -15  11   8      172.06      173.48     21.62 o 
 -14  11   8      116.82      122.39     13.41 o 
 -13  11   8       34.79       36.38     10.32 o 
 -12  11   8      607.05      638.55     52.67 o 
 -11  11   8      450.75      430.25     34.24 o 
 -10  11   8      107.61       87.95     10.90 o 
  -9  11   8       72.32       60.20      9.55 o 
  -8  11   8       36.21       35.56      7.86 o 
  -7  11   8       52.93       43.18      8.66 o 
  -6  11   8      177.05      126.52     14.45 o 
  -5  11   8      172.01      193.52     17.73 o 
  -4  11   8       61.63       64.79     10.85 o 
  -3  11   8       21.44       22.29     10.37 o 
  -2  11   8     1913.13     1884.76    293.44 o 
  -1  11   8        2.92       24.75     10.09 o 
   0  11   8      189.32      175.99     35.43 o 
   1  11   8       18.54       37.90     11.86 o 
   2  11   8      719.42      648.98     38.62 o 
   3  11   8        8.11       10.42      8.92 o 
   4  11   8      382.05      354.31     21.39 o 
   5  11   8       30.03       30.03     10.75 o 
   6  11   8        6.38       13.08      8.56 o 
   7  11   8       10.00       13.76      8.99 o 
   8  11   8      117.58      107.89     10.70 o 
   9  11   8      340.57      326.77     25.42 o 
 -14  12   8       71.74       65.71     12.62 o 
 -13  12   8       60.85       30.58     11.84 o 
 -12  12   8        0.17        2.42     11.11 o 
 -11  12   8       82.18      105.31     16.57 o 
 -10  12   8      157.66      166.41     16.61 o 
  -9  12   8      371.28      292.82     18.54 o 
  -8  12   8       28.40       26.44      7.41 o 
  -7  12   8      211.09      232.36     20.71 o 
  -6  12   8       21.64       35.92      8.51 o 
  -5  12   8        1.39       15.87     10.58 o 
  -4  12   8      549.27      552.88     86.17 o 
  -3  12   8      113.88      111.06     14.00 o 
  -2  12   8     1026.28      991.94    123.19 o 
  -1  12   8       18.44       30.62      9.15 o 
   0  12   8       93.45      109.70     29.29 o 
   1  12   8        2.82       -4.42      9.25 o 
   2  12   8       88.79       87.12     10.11 o 
   3  12   8      527.86      557.96     23.69 o 
   4  12   8       24.45       26.58      8.77 o 
   5  12   8      439.40      458.13     31.87 o 
   6  12   8        8.77       13.45     12.28 o 
   7  12   8      837.47      821.49     49.07 o 
   8  12   8        3.54       15.46     12.46 o 
 -13  13   8      148.07      118.66     12.28 o 
 -12  13   8        1.23        1.40     12.26 o 
 -11  13   8      137.28      118.34     12.14 o 
 -10  13   8      273.67      255.19     19.91 o 
  -9  13   8       95.72      128.34     13.76 o 
  -8  13   8      550.87      518.59     38.19 o 
  -7  13   8       13.42       46.30     11.52 o 
  -6  13   8      404.43      330.07     31.20 o 
  -5  13   8      332.69      327.49     63.90 o 
  -4  13   8      209.32      195.09     39.46 o 
  -3  13   8      239.03      265.29     49.38 o 
  -2  13   8        8.25       17.75     13.16 o 
  -1  13   8      601.99      553.03    124.05 o 
   0  13   8      725.71      696.29     66.00 o 
   1  13   8      105.38      138.45     11.51 o 
   2  13   8      402.61      370.31     24.20 o 
   3  13   8       14.26       10.55     11.98 o 
   4  13   8      249.65      230.48     14.94 o 
   5  13   8      312.75      296.00     12.57 o 
   6  13   8      277.19      308.24     30.95 o 
   7  13   8      321.98      288.73     20.33 o 
 -11  14   8       13.71       13.01     11.09 o 
 -10  14   8        8.94        5.25      9.90 o 
  -9  14   8       99.85       92.30     11.46 o 
  -8  14   8      219.87      147.92     11.67 o 
  -7  14   8      916.12      815.16     84.01 o 
  -6  14   8       82.88       95.24     13.76 o 
  -5  14   8       38.02       28.91     14.69 o 
  -4  14   8       35.26       24.99     14.37 o 
  -3  14   8       37.56       38.11     14.48 o 
  -2  14   8      455.54      434.50     65.72 o 
  -1  14   8        0.93       18.29     19.59 o 
   0  14   8       81.42       89.61     12.40 o 
   1  14   8       45.51       69.23     12.55 o 
   2  14   8       17.95       28.29     13.65 o 
   3  14   8       27.11       41.54     11.18 o 
   4  14   8      143.35      158.93     11.94 o 
   5  14   8        7.58        9.23     10.80 o 
  -9  15   8       24.60       19.06      9.71 o 
  -8  15   8       51.62       48.66     10.21 o 
  -7  15   8      232.84      193.27     39.95 o 
  -6  15   8      308.46      246.32     28.79 o 
  -5  15   8       17.28       17.44     10.04 o 
  -4  15   8       25.18       21.51     12.82 o 
  -3  15   8      126.93      122.49     14.12 o 
  -2  15   8      129.77      107.01     16.58 o 
  -1  15   8        0.27       15.88     15.54 o 
   0  15   8       69.66       73.08     15.89 o 
   1  15   8      277.51      259.64     62.16 o 
   2  15   8        3.00       26.99     12.63 o 
   3  15   8       85.49       81.12     14.72 o 
  -5  16   8       18.23       17.74     13.76 o 
  -4  16   8        1.37       12.86     13.68 o 
  -3  16   8      201.30      147.68     16.05 o 
  -2  16   8       37.08       40.59     16.69 o 
 -20   1   9       37.97       45.01     11.08 o 
 -19   1   9      464.74      468.11     20.12 o 
 -18   1   9      208.95      216.58     17.31 o 
 -17   1   9     1190.13     1116.61     50.50 o 
 -16   1   9      277.96      215.71     11.25 o 
 -15   1   9      205.58      216.69      9.63 o 
 -14   1   9     1044.34      958.07     35.12 o 
 -13   1   9      848.82     1040.49     57.61 o 
 -12   1   9      456.98      471.00     14.29 o 
 -11   1   9     1512.62     1451.05     27.92 o 
 -10   1   9     1733.96     1526.25     72.91 o 
  -9   1   9      488.36      577.46     19.08 o 
  -8   1   9      255.27      257.53     16.11 o 
  -7   1   9    10320.51     9032.30    289.25 o 
  -6   1   9     8234.44     7636.35     82.59 o 
  -5   1   9     4531.84     4125.32    111.11 o 
  -4   1   9     1910.71     2324.45     71.95 o 
  -3   1   9     1079.86     1090.82     42.36 o 
  -2   1   9     6824.34     6592.71    149.18 o 
  -1   1   9      309.91      346.23     23.39 o 
   0   1   9      475.47      491.69     14.78 o 
   1   1   9     5551.42     5575.73    202.66 o 
   2   1   9     1940.47     2202.90     30.27 o 
   3   1   9     1018.77     1037.34     15.16 o 
   4   1   9      204.37      189.16      9.28 o 
   5   1   9     1345.46     1340.57     22.26 o 
   6   1   9      501.04      540.07     31.54 o 
   7   1   9     2549.62     2496.75     69.58 o 
   8   1   9       76.45       26.15      7.93 o 
   9   1   9       87.09       96.84     14.86 o 
  10   1   9       13.21       35.42     10.99 o 
  11   1   9       59.79       58.22      9.76 o 
  12   1   9      374.68      309.14     12.28 o 
  13   1   9      964.07      730.78     21.21 o 
 -20   2   9        4.40        6.67     10.94 o 
 -19   2   9        3.95        2.20      9.45 o 
 -18   2   9       97.48       84.77     10.42 o 
 -17   2   9       42.01       48.91      9.88 o 
 -16   2   9      283.07      329.35     13.38 o 
 -15   2   9      118.77      149.79     14.33 o 
 -14   2   9     1208.54     1348.09     23.43 o 
 -13   2   9      132.77      107.26     18.18 o 
 -12   2   9      246.27      281.09     11.48 o 
 -11   2   9      910.35      870.60     65.37 o 
 -10   2   9       42.74       58.43      9.98 o 
  -9   2   9      395.51      414.80     18.72 o 
  -8   2   9     8192.00     7688.88    564.86 o 
  -7   2   9      234.25      232.51      9.31 o 
  -6   2   9      680.94      763.12     19.98 o 
  -5   2   9       59.53       61.34      7.87 o 
  -4   2   9     5458.10     5344.59    126.23 o 
  -3   2   9       26.80       34.21      7.45 o 
  -2   2   9        0.09        7.78      6.44 o 
  -1   2   9     1022.18      832.22     25.09 o 
   0   2   9     1168.42     1207.58     19.67 o 
   1   2   9       63.29       54.64      7.55 o 
   2   2   9      185.56      241.10      8.86 o 
   3   2   9       19.86       23.19      6.51 o 
   4   2   9       47.86       53.32      6.90 o 
   5   2   9     1554.30     1404.21    109.35 o 
   6   2   9      771.63      762.00     42.72 o 
   7   2   9     1011.26     1037.16     69.26 o 
   8   2   9      129.60      123.68      8.39 o 
   9   2   9     2651.41     2537.96    152.00 o 
  10   2   9      498.98      433.78     16.89 o 
  11   2   9      150.08      134.34     11.62 o 
  12   2   9      247.13      188.97     11.90 o 
  13   2   9      193.19      131.40     13.19 o 
 -20   3   9        1.89       19.31     11.41 o 
 -19   3   9       48.21       62.30     10.95 o 
 -18   3   9     1140.49     1018.88     95.50 o 
 -17   3   9       38.95       45.21     10.92 o 
 -16   3   9       60.20       45.91     11.71 o 
 -15   3   9       87.87      101.67     11.78 o 
 -14   3   9      716.64      741.30     21.74 o 
 -13   3   9      146.30      128.23     11.20 o 
 -12   3   9       18.51       33.13     14.21 o 
 -11   3   9      551.50      502.60     39.60 o 
 -10   3   9       12.08       10.24      8.77 o 
  -9   3   9      692.56      697.69     31.97 o 
  -8   3   9      807.47      807.69     39.75 o 
  -7   3   9     1222.81     1094.29     32.05 o 
  -6   3   9       94.29       74.49      7.87 o 
  -5   3   9     7029.32     6577.66    289.47 o 
  -4   3   9      376.68      670.61     15.36 o 
  -3   3   9       64.83       64.93      7.02 o 
  -2   3   9     1406.12     1359.87     41.92 o 
  -1   3   9     2565.85     2395.86     19.01 o 
   0   3   9      718.73      868.24     17.77 o 
   1   3   9    11504.67    11569.26    133.09 o 
   2   3   9      465.07      475.22     18.59 o 
   3   3   9      117.42       95.55      7.83 o 
   4   3   9     1092.76     1137.40     40.48 o 
   5   3   9      822.50      841.00     70.69 o 
   6   3   9     1267.96     1285.47     35.51 o 
   7   3   9      944.75      869.13     28.40 o 
   8   3   9      351.42      334.59     15.86 o 
   9   3   9       31.24       37.96      9.57 o 
  10   3   9     1092.89     1015.67     17.77 o 
  11   3   9      148.78      147.45     12.93 o 
  12   3   9      416.52      350.38     16.34 o 
  13   3   9        8.41        0.28     16.34 o 
 -19   4   9        0.02       14.84     13.20 o 
 -18   4   9      112.92      103.66     11.45 o 
 -17   4   9      316.73      300.94     11.81 o 
 -16   4   9     1034.98     1139.04     37.41 o 
 -15   4   9        2.98        1.78      9.87 o 
 -14   4   9        4.96       21.45      9.44 o 
 -13   4   9      350.88      348.53     15.18 o 
 -12   4   9     1345.21     1176.68    131.95 o 
 -11   4   9      100.96      133.01     16.55 o 
 -10   4   9     1240.63     1219.69     91.16 o 
  -9   4   9       27.61       45.12      8.80 o 
  -8   4   9      327.77      329.94     19.26 o 
  -7   4   9      264.56      266.41     10.77 o 
  -6   4   9      106.36      160.89     10.69 o 
  -5   4   9    11474.12    10961.77    679.19 o 
  -4   4   9       22.24       54.09      9.05 o 
  -3   4   9     1603.79     1415.71     35.15 o 
  -2   4   9     1976.86     2086.50     79.58 o 
  -1   4   9     4291.92     4120.07    101.79 o 
   0   4   9     9143.62     9389.73    187.52 o 
   1   4   9     3115.21     2994.05     34.35 o 
   2   4   9      162.21      128.30     10.02 o 
   3   4   9       66.23       92.94     10.49 o 
   4   4   9    11548.74    12571.73    442.76 o 
   5   4   9     1052.82     1093.07     34.97 o 
   6   4   9       13.86       15.31     10.09 o 
   7   4   9      170.23      218.33     14.38 o 
   8   4   9      721.99      725.79     66.20 o 
   9   4   9        4.91        9.39     10.98 o 
  10   4   9     1903.26     1760.13    168.65 o 
  11   4   9      186.04      162.71     21.07 o 
  12   4   9      118.04       99.86     35.57 o 
  13   4   9     1026.95      829.98     18.47 o 
 -19   5   9       19.82       28.06     11.88 o 
 -18   5   9      344.68      315.97     14.24 o 
 -17   5   9      128.14      133.16     13.12 o 
 -16   5   9      100.13      146.21     11.12 o 
 -15   5   9      700.77      772.42     24.63 o 
 -14   5   9      116.74      104.27     11.66 o 
 -13   5   9      385.81      388.79     35.80 o 
 -12   5   9      203.99      234.46     22.22 o 
 -11   5   9        1.04        9.87      8.75 o 
 -10   5   9     2667.73     2532.30    111.76 o 
  -9   5   9       67.68       93.31      7.71 o 
  -8   5   9     1043.44      982.72     26.82 o 
  -7   5   9     3172.52     3067.01    146.20 o 
  -6   5   9     1543.61     1510.38    100.18 o 
  -5   5   9     2217.30     2241.11    172.12 o 
  -4   5   9       20.18       33.07     10.62 o 
  -3   5   9     1067.58      967.41     30.93 o 
  -2   5   9     1770.27     1694.79     81.99 o 
  -1   5   9      984.77      967.09     35.07 o 
   0   5   9       22.27       12.15      7.95 o 
   1   5   9     1202.86     1222.26     95.60 o 
   2   5   9     3815.76     3861.76    168.76 o 
   3   5   9        5.90        0.52      7.83 o 
   4   5   9     6390.66     6339.76    455.63 o 
   5   5   9       91.23      113.37     10.24 o 
   6   5   9     1959.41     2033.83    137.68 o 
   7   5   9      352.77      422.93     38.09 o 
   8   5   9      137.47      131.89      9.91 o 
   9   5   9     1655.12     1684.34    101.46 o 
  10   5   9      106.21      104.81     16.43 o 
  11   5   9      140.09      155.85     12.49 o 
  12   5   9       59.56       66.20     13.13 o 
 -19   6   9       21.72       31.55     12.62 o 
 -18   6   9        6.72       17.57     10.08 o 
 -17   6   9      712.27      626.32     45.30 o 
 -16   6   9       19.56       46.96     11.20 o 
 -15   6   9       23.74       20.30     10.62 o 
 -14   6   9     1042.02     1104.45     72.75 o 
 -13   6   9     1922.42     1670.98    181.44 o 
 -12   6   9      649.15      744.82     38.20 o 
 -11   6   9     3100.02     3312.63    174.48 o 
 -10   6   9      122.51      133.83      9.42 o 
  -9   6   9      170.11      160.66     11.56 o 
  -8   6   9     9139.46     8682.72    351.95 o 
  -7   6   9     1089.12     1145.12     70.85 o 
  -6   6   9      858.18      816.52    102.43 o 
  -5   6   9      292.32      372.46     36.07 o 
  -4   6   9      412.41      333.88     60.70 o 
  -3   6   9      738.86      785.39     92.78 o 
  -2   6   9        0.82       -1.92      6.78 o 
  -1   6   9      832.75      699.45     38.36 o 
   0   6   9        0.03       10.69      9.11 o 
   1   6   9      810.09      759.57     28.28 o 
   2   6   9        6.93       11.41      7.34 o 
   3   6   9      279.48      292.74     11.56 o 
   4   6   9      272.81      329.73     19.23 o 
   5   6   9      338.40      388.99     21.60 o 
   6   6   9      123.66      124.84      9.86 o 
   7   6   9     1189.51     1226.37     78.45 o 
   8   6   9      104.87      104.46      9.96 o 
   9   6   9     1991.83     1824.26     89.03 o 
  10   6   9       29.66       46.34      7.68 o 
  11   6   9      183.29      174.75     17.07 o 
  12   6   9     1699.37     1577.73    136.91 o 
 -18   7   9        2.82       14.11     13.70 o 
 -17   7   9        2.80       22.67     13.08 o 
 -16   7   9        1.51       25.25     12.91 o 
 -15   7   9       92.62       81.23     12.51 o 
 -14   7   9      340.46      381.74     53.81 o 
 -13   7   9       37.04       26.06      9.26 o 
 -12   7   9      241.06      260.53     28.83 o 
 -11   7   9      216.61      232.39     20.41 o 
 -10   7   9      210.89      213.42     26.15 o 
  -9   7   9      775.78      696.50     33.22 o 
  -8   7   9     1383.85     1298.06     75.39 o 
  -7   7   9      565.50      593.99     42.12 o 
  -6   7   9     1180.79     1069.66    161.89 o 
  -5   7   9      163.54      174.12     28.43 o 
  -4   7   9       19.39       49.10     16.55 o 
  -3   7   9        1.40       15.39     10.93 o 
  -2   7   9      322.24      341.58     36.02 o 
  -1   7   9       14.99       26.08      7.13 o 
   0   7   9       29.46       41.65      7.00 o 
   1   7   9      550.18      544.51     17.74 o 
   2   7   9      422.81      437.33     24.86 o 
   3   7   9       23.33       33.22      9.29 o 
   4   7   9       75.30       92.00      8.19 o 
   5   7   9        5.98       17.68      9.39 o 
   6   7   9      183.90      218.19     11.54 o 
   7   7   9       66.80       58.98      9.90 o 
   8   7   9      347.34      362.93     24.94 o 
   9   7   9      166.76      169.05     11.24 o 
  10   7   9       57.22       53.30     10.74 o 
  11   7   9      251.45      258.83     12.30 o 
 -18   8   9      180.83      189.93     15.19 o 
 -17   8   9       25.66       27.63     12.11 o 
 -16   8   9      334.29      399.97     14.84 o 
 -15   8   9       57.56       68.71     14.04 o 
 -14   8   9      123.08      146.27     11.42 o 
 -13   8   9       19.68       26.12     10.61 o 
 -12   8   9      120.50      128.27     12.45 o 
 -11   8   9      920.83      916.66     68.93 o 
 -10   8   9     1088.95     1217.19     85.35 o 
  -9   8   9      134.11      121.27     10.54 o 
  -8   8   9      989.10      874.71     41.75 o 
  -7   8   9     1717.81     1803.30    317.33 o 
  -6   8   9       43.30       58.24     12.37 o 
  -5   8   9     6292.44     6099.99    633.83 o 
  -4   8   9     2328.08     2322.90    326.51 o 
  -3   8   9      244.33      187.81     40.75 o 
  -2   8   9      199.13      187.62     21.74 o 
  -1   8   9     1146.16     1038.96     68.56 o 
   0   8   9     3540.62     3515.63    270.75 o 
   1   8   9       12.95       13.18      7.63 o 
   2   8   9     1064.75     1086.79     37.47 o 
   3   8   9       83.18       83.94      6.91 o 
   4   8   9     3510.57     3440.86    223.68 o 
   5   8   9        4.06       29.56     10.37 o 
   6   8   9      726.71      662.30     54.72 o 
   7   8   9        0.36       11.02      8.55 o 
   8   8   9      255.50      284.03     11.56 o 
   9   8   9      188.00      161.98     11.58 o 
  10   8   9        5.70       10.38      9.57 o 
  11   8   9      181.05      161.02     13.51 o 
 -17   9   9      331.30      323.22     25.93 o 
 -16   9   9      260.65      280.55     15.50 o 
 -15   9   9      220.02      227.67     23.78 o 
 -14   9   9        7.35       10.23     10.09 o 
 -13   9   9        4.29       17.80     10.48 o 
 -12   9   9      195.00      241.95     24.77 o 
 -11   9   9      541.82      616.51     57.46 o 
 -10   9   9      204.45      194.27      9.50 o 
  -9   9   9       37.32       69.38      7.91 o 
  -8   9   9      489.81      465.97     24.28 o 
  -7   9   9      147.51      127.00     16.65 o 
  -6   9   9     3005.96     3072.55    489.64 o 
  -5   9   9      341.64      336.50     34.09 o 
  -4   9   9     1311.65     1391.21    119.37 o 
  -3   9   9       69.12       76.35     18.11 o 
  -2   9   9      155.68      143.33     23.48 o 
  -1   9   9      937.09      857.36     31.34 o 
   0   9   9      269.23      315.45     49.33 o 
   1   9   9     2081.88     1979.57     79.08 o 
   2   9   9     1008.06     1102.47     44.12 o 
   3   9   9      941.15      929.45     49.30 o 
   4   9   9     1565.34     1493.48     39.95 o 
   5   9   9       11.72       22.12      6.99 o 
   6   9   9      254.45      282.17     14.53 o 
   7   9   9     3009.62     3114.69    201.28 o 
   8   9   9     1125.75     1197.58     55.64 o 
   9   9   9      127.02      124.59     10.47 o 
  10   9   9        0.05        1.91     10.25 o 
 -16  10   9        3.88       -2.79     14.26 o 
 -15  10   9        0.96        3.24      9.64 o 
 -14  10   9        1.31       10.03     11.51 o 
 -13  10   9        7.25       11.75     10.04 o 
 -12  10   9       77.32       57.30     11.98 o 
 -11  10   9       94.34       68.56     11.35 o 
 -10  10   9      182.56      168.50     13.75 o 
  -9  10   9        0.52       12.24      7.87 o 
  -8  10   9      113.09      103.93     11.03 o 
  -7  10   9      188.67      222.43     16.99 o 
  -6  10   9       68.08       93.05     31.37 o 
  -5  10   9      319.13      333.14     61.61 o 
  -4  10   9      350.14      402.55     77.11 o 
  -3  10   9      168.75      150.69     10.52 o 
  -2  10   9     1589.65     1607.29    123.79 o 
  -1  10   9      118.43      129.33     13.71 o 
   0  10   9      197.39      211.86     20.81 o 
   1  10   9      559.99      507.38     74.29 o 
   2  10   9      186.10      200.37     19.14 o 
   3  10   9      680.03      673.70     47.90 o 
   4  10   9      123.07      123.48     11.23 o 
   5  10   9      213.04      245.90     14.19 o 
   6  10   9        4.81        5.70      7.71 o 
   7  10   9      451.22      457.93     26.92 o 
   8  10   9      141.33      130.48     14.62 o 
   9  10   9       29.96       36.21     10.76 o 
 -15  11   9        6.17        7.87     12.16 o 
 -14  11   9      255.54      280.88     21.28 o 
 -13  11   9       31.16       29.54      9.97 o 
 -12  11   9       78.58       70.67      9.77 o 
 -11  11   9        0.67        9.04      9.93 o 
 -10  11   9       33.05       37.55      9.05 o 
  -9  11   9      400.33      335.48     17.54 o 
  -8  11   9     1330.14     1189.90    114.03 o 
  -7  11   9      266.27      257.50     28.64 o 
  -6  11   9      452.12      413.16     62.87 o 
  -5  11   9      138.99      129.15     11.90 o 
  -4  11   9        0.04       10.06     10.38 o 
  -3  11   9       76.26       50.63     10.97 o 
  -2  11   9       98.20      128.25     39.34 o 
  -1  11   9      323.82      332.11     39.03 o 
   0  11   9      864.73      891.39    191.39 o 
   1  11   9      485.10      474.80     56.57 o 
   2  11   9        0.20        4.46     11.27 o 
   3  11   9       47.72       54.94     10.80 o 
   4  11   9      396.79      389.07     29.58 o 
   5  11   9      259.52      293.36     15.96 o 
   6  11   9      736.38      721.60     56.89 o 
   7  11   9      171.98      174.44     14.40 o 
   8  11   9      138.69      130.91     13.64 o 
 -14  12   9      247.74      220.09     21.91 o 
 -13  12   9       68.97       75.92     13.21 o 
 -12  12   9       39.88       12.14     10.91 o 
 -11  12   9      333.75      286.08     22.74 o 
 -10  12   9      544.36      600.94     64.02 o 
  -9  12   9      208.36      181.24     10.84 o 
  -8  12   9       57.78       49.56      7.56 o 
  -7  12   9      208.32      207.57     33.30 o 
  -6  12   9      177.37      223.27     42.59 o 
  -5  12   9       86.91       98.38     29.07 o 
  -4  12   9        0.38       14.67     10.29 o 
  -3  12   9      301.66      330.41     49.71 o 
  -2  12   9       60.07       88.65     20.28 o 
  -1  12   9       12.21        9.26     13.04 o 
   0  12   9      354.78      352.28     49.59 o 
   1  12   9      557.32      518.03    115.21 o 
   2  12   9       27.48       25.55     17.22 o 
   3  12   9      329.20      323.92     19.85 o 
   4  12   9        1.00       13.67     11.14 o 
   5  12   9       13.78       23.80     10.28 o 
   6  12   9       79.87       79.63     10.27 o 
   7  12   9        1.58        8.51     10.64 o 
 -13  13   9       13.86        9.23     11.87 o 
 -12  13   9      248.32      238.91     17.28 o 
 -11  13   9      208.05      181.58     21.04 o 
 -10  13   9        0.02       -4.69      9.86 o 
  -9  13   9        6.68       16.21      9.58 o 
  -8  13   9      165.01      130.95     15.35 o 
  -7  13   9        0.07       -0.44     11.71 o 
  -6  13   9       21.50       34.21     13.93 o 
  -5  13   9      121.60      144.32     31.70 o 
  -4  13   9       99.40       97.14     16.32 o 
  -3  13   9      418.72      377.16     77.35 o 
  -2  13   9       15.77       30.76      9.76 o 
  -1  13   9      315.58      314.05     56.21 o 
   0  13   9      505.79      504.60    127.35 o 
   1  13   9       23.24       14.46     10.40 o 
   2  13   9        9.56       26.61     11.70 o 
   3  13   9        2.41       10.71     12.75 o 
   4  13   9       85.72       89.15      9.48 o 
   5  13   9       68.27       60.27     13.11 o 
   6  13   9       15.88       16.83     10.77 o 
 -11  14   9       68.42       70.01     12.28 o 
 -10  14   9       31.37       28.46     11.08 o 
  -9  14   9        2.81       12.46     12.88 o 
  -8  14   9        0.00        6.87      9.72 o 
  -7  14   9       14.13       12.83     12.23 o 
  -6  14   9       26.86       20.50     12.49 o 
  -5  14   9       10.39       21.09     10.66 o 
  -4  14   9      302.54      339.35     94.60 o 
  -3  14   9        6.17       10.11     10.59 o 
  -2  14   9      289.31      286.31     63.54 o 
  -1  14   9        0.34        2.62     12.06 o 
   0  14   9        8.51       22.36     14.62 o 
   1  14   9      138.03      113.31     13.34 o 
   2  14   9       71.74       91.29     24.58 o 
   3  14   9       53.36       57.11     24.84 o 
   4  14   9        3.24       12.78     14.06 o 
  -8  15   9       24.17       14.64     11.43 o 
  -7  15   9        9.99       22.51     10.12 o 
  -6  15   9       59.36       31.59     12.46 o 
  -5  15   9      111.81      104.32     16.26 o 
  -4  15   9       84.31      122.95     32.61 o 
  -3  15   9        1.59       23.78     12.58 o 
  -2  15   9      104.44       82.93     11.68 o 
  -1  15   9       72.33       82.21     20.26 o 
   0  15   9      491.89      453.45     87.57 o 
   1  15   9        1.95       -6.08     17.30 o 
 -20   0  10     1935.42     1641.95     27.60 o 
 -19   0  10      472.84      486.52     24.44 o 
 -18   0  10      647.84      694.07     37.55 o 
 -17   0  10      145.81      155.98     18.09 o 
 -16   0  10     1664.47     1872.47     31.34 o 
 -15   0  10       94.71      121.35     19.11 o 
 -14   0  10     1913.89     1829.47     27.47 o 
 -13   0  10      349.91      328.32     14.76 o 
 -12   0  10     1375.10     1465.98     27.81 o 
 -11   0  10      365.02      384.89     48.54 o 
 -10   0  10     2423.78     2141.14     79.48 o 
  -9   0  10      437.11      466.04     33.90 o 
  -8   0  10      303.52      256.02     11.00 o 
  -7   0  10      102.39      119.73     35.24 o 
  -6   0  10     9255.11     7998.98    358.85 o 
  -5   0  10     5137.58     4627.25    170.01 o 
  -4   0  10        1.63       18.06     11.03 o 
  -3   0  10     3175.63     3407.65    121.45 o 
  -2   0  10    11239.02    10928.11   1061.58 o 
  -1   0  10     1068.08     1073.83    109.15 o 
   0   0  10     1441.01     1620.16     69.32 o 
   1   0  10     2990.65     3115.84    333.79 o 
   2   0  10     9378.58    10234.66    280.31 o 
   3   0  10     6178.33     6662.18    730.48 o 
   4   0  10       27.13       52.22     15.15 o 
   5   0  10     1497.56     1489.47    109.89 o 
   6   0  10     2171.97     2225.82    167.12 o 
   7   0  10      255.15      402.85     20.97 o 
   8   0  10      281.10      259.62     14.86 o 
   9   0  10      436.47      346.67     16.67 o 
  10   0  10      981.43      923.43     26.95 o 
  11   0  10      887.37      706.33     21.88 o 
  12   0  10     1161.48      962.32     24.75 o 
 -20   1  10        2.00        3.54     10.31 o 
 -19   1  10      499.65      516.76     13.77 o 
 -18   1  10      141.11      132.58     14.24 o 
 -17   1  10        7.22        8.08      9.78 o 
 -16   1  10        3.84       21.50     13.00 o 
 -15   1  10       31.40       45.18     10.02 o 
 -14   1  10      654.29      744.56     16.55 o 
 -13   1  10      408.18      378.41     13.83 o 
 -12   1  10     7633.49     7559.67    577.31 o 
 -11   1  10     6220.38     6014.99    307.83 o 
 -10   1  10     2926.39     2758.28    199.03 o 
  -9   1  10      382.55      336.29     21.41 o 
  -8   1  10     1965.96     1961.50     43.90 o 
  -7   1  10      173.89      154.11      8.83 o 
  -6   1  10        2.69        9.63      7.78 o 
  -5   1  10     1563.78     1484.10     38.79 o 
  -4   1  10      196.67      217.03     18.69 o 
  -3   1  10     1106.59     1108.98     16.73 o 
  -2   1  10      955.58      888.06     19.00 o 
  -1   1  10     4088.82     4349.96    106.90 o 
   0   1  10     2298.36     2219.86     91.30 o 
   1   1  10      885.05      907.46     30.52 o 
   2   1  10      363.24      418.00     13.31 o 
   3   1  10     4806.47     5300.19    136.17 o 
   4   1  10      202.41      192.95      7.31 o 
   5   1  10      117.64      128.23      9.41 o 
   6   1  10       19.65       59.36     11.27 o 
   7   1  10      143.06      226.56     10.47 o 
   8   1  10     1442.36     1465.25     45.86 o 
   9   1  10        5.17       17.73     11.22 o 
  10   1  10       16.34       13.08     14.15 o 
  11   1  10     1041.71      836.84     16.42 o 
  12   1  10      177.49      130.59     12.09 o 
 -20   2  10      252.00      212.46     20.51 o 
 -19   2  10       31.63       31.57     11.45 o 
 -18   2  10      715.03      846.38     19.28 o 
 -17   2  10        0.47        6.07     13.74 o 
 -16   2  10      235.64      257.06     12.69 o 
 -15   2  10     1021.27     1056.80     17.20 o 
 -14   2  10     3592.75     3821.40    206.12 o 
 -13   2  10      315.11      385.67     14.52 o 
 -12   2  10      282.22      231.05     17.67 o 
 -11   2  10      807.50      816.11     13.16 o 
 -10   2  10     1923.84     1919.17     80.60 o 
  -9   2  10     4612.16     4451.37    151.51 o 
  -8   2  10     4256.47     4264.31    124.58 o 
  -7   2  10      434.87      401.83     12.90 o 
  -6   2  10       40.29       42.66      7.16 o 
  -5   2  10     4851.68     4717.25    151.33 o 
  -4   2  10        0.46       11.76      7.56 o 
  -3   2  10        6.59       20.69      6.59 o 
  -2   2  10     1582.50     1740.16     69.94 o 
  -1   2  10      557.80      660.38     30.84 o 
   0   2  10      947.59      976.33     38.49 o 
   1   2  10       61.46       69.30      7.67 o 
   2   2  10      511.76      504.25     13.32 o 
   3   2  10      254.21      284.71     14.36 o 
   4   2  10     1035.31     1303.29     57.61 o 
   5   2  10      213.48      255.21     19.17 o 
   6   2  10     9068.96     9286.30    316.66 o 
   7   2  10     1225.37     1202.55     67.74 o 
   8   2  10       65.44       55.96      9.72 o 
   9   2  10      974.33      892.79     16.87 o 
  10   2  10       87.67      102.53     14.25 o 
  11   2  10      183.09      170.53     22.19 o 
  12   2  10      184.00      176.00     17.92 o 
 -20   3  10      127.47      129.62     12.77 o 
 -19   3  10      137.59      162.96     13.82 o 
 -18   3  10      448.00      426.37     29.88 o 
 -17   3  10      402.25      398.87     19.61 o 
 -16   3  10      125.67      138.17     14.83 o 
 -15   3  10       25.58       39.04     14.17 o 
 -14   3  10      197.17      197.15     14.39 o 
 -13   3  10        6.10       14.78     10.48 o 
 -12   3  10      405.68      416.10     44.58 o 
 -11   3  10     2556.33     2592.57    152.59 o 
 -10   3  10      334.00      358.87     24.05 o 
  -9   3  10     3667.58     3487.89    236.74 o 
  -8   3  10      306.96      299.16     32.18 o 
  -7   3  10       65.72       76.20      7.65 o 
  -6   3  10     2304.21     2340.01     59.84 o 
  -5   3  10     1262.19     1295.34     34.74 o 
  -4   3  10       25.67       51.18      8.14 o 
  -3   3  10     1921.72     2007.50     66.85 o 
  -2   3  10      207.11      193.07      8.34 o 
  -1   3  10     3383.51     3298.24    173.70 o 
   0   3  10       52.34       54.21      7.36 o 
   1   3  10     4149.54     4318.65    197.02 o 
   2   3  10      981.56     1023.54     32.61 o 
   3   3  10      744.41      727.89     37.01 o 
   4   3  10      187.06      179.87      8.36 o 
   5   3  10       58.72       79.04     12.64 o 
   6   3  10      394.23      369.86     37.15 o 
   7   3  10      247.84      219.08     13.93 o 
   8   3  10      522.96      471.58     53.61 o 
   9   3  10      590.52      526.85     29.61 o 
  10   3  10        3.79       26.46     11.86 o 
  11   3  10      125.30      118.55     15.89 o 
  12   3  10     1609.77     1213.81    161.22 o 
 -19   4  10        2.34       -5.52     13.57 o 
 -18   4  10       33.06       29.93     11.36 o 
 -17   4  10      327.01      304.00     19.58 o 
 -16   4  10      129.66      116.03     12.43 o 
 -15   4  10        2.28        3.70      8.59 o 
 -14   4  10      810.15      773.05     79.32 o 
 -13   4  10      195.97      201.39     26.55 o 
 -12   4  10      567.77      523.53     34.60 o 
 -11   4  10      228.11      259.78     10.94 o 
 -10   4  10     2503.68     2695.39    120.85 o 
  -9   4  10      991.95      926.25     14.12 o 
  -8   4  10     2630.87     2445.85    142.84 o 
  -7   4  10     1285.30     1106.00     22.99 o 
  -6   4  10     2027.57     1905.88     91.32 o 
  -5   4  10      781.55      759.04     40.55 o 
  -4   4  10      132.86      171.49     13.08 o 
  -3   4  10     1671.37     1798.82     61.04 o 
  -2   4  10      140.81      148.24     17.48 o 
  -1   4  10      782.17      734.32     17.07 o 
   0   4  10      323.17      356.50     17.70 o 
   1   4  10     1540.41     1423.20     82.98 o 
   2   4  10     1520.65     1524.09     67.20 o 
   3   4  10     2119.95     2181.44     70.21 o 
   4   4  10       13.58       23.35     10.27 o 
   5   4  10      895.11      876.49     73.99 o 
   6   4  10      187.19      187.94     10.10 o 
   7   4  10      275.12      222.37     21.06 o 
   8   4  10     1125.42     1105.29     71.96 o 
   9   4  10       49.72       48.44     11.81 o 
  10   4  10        4.50       12.54     10.41 o 
  11   4  10       61.99       62.87     15.53 o 
  12   4  10       15.54       11.66     13.39 o 
 -19   5  10      114.19      144.16     15.39 o 
 -18   5  10      119.51      126.95     21.88 o 
 -17   5  10      567.56      489.96     17.49 o 
 -16   5  10        7.63       19.28      9.99 o 
 -15   5  10       16.97       18.29     11.63 o 
 -14   5  10      237.06      243.13     23.69 o 
 -13   5  10      292.55      248.97     14.21 o 
 -12   5  10      763.23      866.48     60.50 o 
 -11   5  10     2058.54     2190.13    120.63 o 
 -10   5  10     6536.08     6578.72    430.90 o 
  -9   5  10      427.97      398.08     23.35 o 
  -8   5  10        5.25       12.05      7.62 o 
  -7   5  10      763.88      781.49     35.82 o 
  -6   5  10      997.70      892.48     84.47 o 
  -5   5  10     2179.52     2265.48    201.07 o 
  -4   5  10       30.75       41.04      8.66 o 
  -3   5  10      576.65      545.58     37.98 o 
  -2   5  10      168.81      195.38     10.57 o 
  -1   5  10      219.15      221.03     11.13 o 
   0   5  10     4988.70     4726.05    228.32 o 
   1   5  10     1553.10     1561.21     91.02 o 
   2   5  10      214.09      251.18     21.79 o 
   3   5  10       49.72       85.84     10.49 o 
   4   5  10     4766.57     4587.94    362.14 o 
   5   5  10       66.94       41.21      8.00 o 
   6   5  10      186.97      169.42     10.78 o 
   7   5  10       16.78       16.15     10.59 o 
   8   5  10       28.12       43.21     13.00 o 
   9   5  10        2.64       20.07     10.70 o 
  10   5  10      220.66      216.98     19.53 o 
  11   5  10      628.14      544.47     30.60 o 
 -19   6  10      220.83      201.82     16.25 o 
 -18   6  10       71.96       53.46     14.07 o 
 -17   6  10      260.72      298.70     17.40 o 
 -16   6  10        3.72        0.08     12.72 o 
 -15   6  10       28.21       24.85      8.56 o 
 -14   6  10       49.17       69.77      9.16 o 
 -13   6  10        2.71       15.28     10.00 o 
 -12   6  10        2.94        4.48      8.36 o 
 -11   6  10       15.17       24.92      8.51 o 
 -10   6  10        0.35        1.03      9.76 o 
  -9   6  10      287.55      280.50     18.67 o 
  -8   6  10        1.14        9.27      6.98 o 
  -7   6  10       79.71       60.24      8.48 o 
  -6   6  10      113.18      129.40     16.55 o 
  -5   6  10     2609.98     2788.04    300.78 o 
  -4   6  10      787.92      813.79    110.56 o 
  -3   6  10      332.42      358.19     58.00 o 
  -2   6  10     1842.80     1852.38     92.65 o 
  -1   6  10      302.93      312.60     12.92 o 
   0   6  10       61.21       69.19      8.89 o 
   1   6  10     3024.20     2970.75    113.74 o 
   2   6  10     1117.18     1126.68     59.57 o 
   3   6  10       94.50      102.07      9.51 o 
   4   6  10       24.77       29.19     10.12 o 
   5   6  10     1113.97     1030.12     68.89 o 
   6   6  10      292.66      315.46     14.18 o 
   7   6  10      143.06      142.78     14.34 o 
   8   6  10       16.41       28.80     10.30 o 
   9   6  10       21.86       33.19      8.63 o 
  10   6  10      252.42      226.68     21.98 o 
  11   6  10       10.66       19.73     11.54 o 
 -18   7  10      220.68      225.01     15.28 o 
 -17   7  10      127.08      120.74     10.53 o 
 -16   7  10      206.07      214.90     13.81 o 
 -15   7  10        0.85       -7.54      9.83 o 
 -14   7  10      188.73      170.23     20.64 o 
 -13   7  10        1.27        3.53      9.55 o 
 -12   7  10      149.83      170.62     11.19 o 
 -11   7  10       35.44       34.56      8.05 o 
 -10   7  10     2020.58     2171.41    146.00 o 
  -9   7  10      399.10      360.97     27.44 o 
  -8   7  10      972.77      918.01     47.21 o 
  -7   7  10      154.44      173.60     23.60 o 
  -6   7  10     1191.93     1158.19     97.82 o 
  -5   7  10     1362.46     1523.18    188.05 o 
  -4   7  10      153.98      169.99     36.98 o 
  -3   7  10        9.44       15.25      9.62 o 
  -2   7  10     1878.71     1832.15     57.33 o 
  -1   7  10      217.82      188.83     12.11 o 
   0   7  10       93.16       80.54      8.42 o 
   1   7  10      141.06      138.75      7.65 o 
   2   7  10      645.27      642.24     28.37 o 
   3   7  10      697.35      684.36     15.16 o 
   4   7  10      171.23      195.58      9.28 o 
   5   7  10        1.10       -1.42      9.85 o 
   6   7  10      323.69      283.21     17.15 o 
   7   7  10     1361.23     1349.01     66.18 o 
   8   7  10       23.39       45.92     15.71 o 
   9   7  10      157.88      168.12     10.96 o 
  10   7  10      387.18      454.78     21.23 o 
  11   7  10      209.70      201.52     22.03 o 
 -17   8  10      443.56      450.46     28.13 o 
 -16   8  10       64.96       67.47     13.94 o 
 -15   8  10      205.34      213.26     15.87 o 
 -14   8  10      182.69      190.49     24.36 o 
 -13   8  10       90.79      112.40     12.20 o 
 -12   8  10        9.10        8.00      8.83 o 
 -11   8  10        1.32        2.28      9.63 o 
 -10   8  10       70.28       94.45      9.41 o 
  -9   8  10       38.94       37.78      8.46 o 
  -8   8  10        1.10        5.99      7.13 o 
  -7   8  10      629.56      530.14     32.92 o 
  -6   8  10        3.77        1.91      8.65 o 
  -5   8  10      962.42      966.51    122.00 o 
  -4   8  10       87.25       97.89     13.19 o 
  -3   8  10      408.14      427.54     71.45 o 
  -2   8  10     1293.07     1397.92    148.71 o 
  -1   8  10      686.66      718.66     62.85 o 
   0   8  10     1766.50     1637.99     68.36 o 
   1   8  10     1114.32     1055.69     71.54 o 
   2   8  10       63.20       59.08      7.59 o 
   3   8  10      171.78      190.36     15.34 o 
   4   8  10       91.47       85.55     12.28 o 
   5   8  10       19.13       15.74      8.77 o 
   6   8  10      231.08      261.33     24.26 o 
   7   8  10     1371.11     1343.55    123.99 o 
   8   8  10      161.37      175.65     11.66 o 
   9   8  10       19.11       18.40     10.05 o 
  10   8  10      501.92      498.32     43.19 o 
 -17   9  10      659.41      588.44     16.41 o 
 -16   9  10        0.48        8.21      9.91 o 
 -15   9  10       57.72       63.89     12.22 o 
 -14   9  10       22.50       30.14     10.44 o 
 -13   9  10      205.78      170.27     19.47 o 
 -12   9  10       28.52       39.13     10.02 o 
 -11   9  10      229.30      229.75     16.23 o 
 -10   9  10      686.60      722.62     51.08 o 
  -9   9  10       72.73       83.55      8.20 o 
  -8   9  10      535.05      469.96     42.29 o 
  -7   9  10      327.02      318.48     84.42 o 
  -6   9  10        7.66        3.32     24.22 o 
  -5   9  10       43.10       69.23      9.88 o 
  -4   9  10      314.80      369.82     40.44 o 
  -3   9  10       58.78       73.27     12.83 o 
  -2   9  10      987.90     1017.70     93.74 o 
  -1   9  10      167.53      221.53     41.23 o 
   0   9  10        1.51       32.69      9.90 o 
   1   9  10      600.72      603.42     51.14 o 
   2   9  10     1427.57     1355.24     92.53 o 
   3   9  10      120.95      104.18      8.85 o 
   4   9  10      526.48      557.66     39.74 o 
   5   9  10       57.02       65.93      9.27 o 
   6   9  10      120.15      128.83     13.39 o 
   7   9  10       11.43       31.94      8.52 o 
   8   9  10       13.10       30.25      9.97 o 
   9   9  10       58.89       56.07     10.50 o 
 -16  10  10      199.67      188.46     15.79 o 
 -15  10  10        1.98        1.62     10.96 o 
 -14  10  10      532.17      533.82     61.51 o 
 -13  10  10       40.69       45.66      9.78 o 
 -12  10  10       35.01       34.16      9.58 o 
 -11  10  10        0.34        5.08     10.65 o 
 -10  10  10       47.52       60.37      9.22 o 
  -9  10  10      187.33      194.09     27.55 o 
  -8  10  10      185.40      184.60     23.91 o 
  -7  10  10        0.68       -2.48     13.07 o 
  -6  10  10       91.38       61.63     12.52 o 
  -5  10  10      241.25      226.71     35.33 o 
  -4  10  10       91.63      107.78     25.42 o 
  -3  10  10       42.98       21.78      9.02 o 
  -2  10  10      137.34      141.84     38.34 o 
  -1  10  10      667.37      609.67    146.27 o 
   0  10  10      331.29      341.10     67.84 o 
   1  10  10      612.89      600.39     52.05 o 
   2  10  10       26.11       16.13     11.31 o 
   3  10  10        9.41       16.38      9.12 o 
   4  10  10       48.09       38.52      8.73 o 
   5  10  10       45.38       61.88      8.81 o 
   6  10  10       98.33       90.83      9.00 o 
   7  10  10        9.11       16.50      9.09 o 
   8  10  10        7.67        9.17      9.29 o 
 -15  11  10      109.82       77.67     11.61 o 
 -14  11  10        0.65       -3.48     12.34 o 
 -13  11  10       44.03       32.63      9.81 o 
 -12  11  10        4.03       10.57      9.05 o 
 -11  11  10      585.92      596.92     28.69 o 
 -10  11  10      149.95      185.94     15.43 o 
  -9  11  10      180.17      185.67     23.75 o 
  -8  11  10      279.19      274.80     27.59 o 
  -7  11  10      685.34      661.17    157.97 o 
  -6  11  10       27.43       25.92      9.13 o 
  -5  11  10      445.75      426.74    111.44 o 
  -4  11  10       24.92       25.54     10.83 o 
  -3  11  10      190.19      219.45     57.40 o 
  -2  11  10      573.94      597.63     58.48 o 
  -1  11  10       26.02       28.74      9.00 o 
   0  11  10       92.27       94.38     24.37 o 
   1  11  10      433.08      404.44     28.21 o 
   2  11  10        0.77       25.29     10.47 o 
   3  11  10      131.21      100.55     10.29 o 
   4  11  10      129.58      152.76     13.51 o 
   5  11  10       63.42       69.22      9.21 o 
   6  11  10       19.48       13.27      9.89 o 
   7  11  10      247.45      217.12     18.30 o 
 -14  12  10      310.04      254.45     27.85 o 
 -13  12  10       17.61       11.21      9.65 o 
 -12  12  10      221.43      229.73     21.83 o 
 -11  12  10        6.56       -0.72     11.67 o 
 -10  12  10      407.48      353.93     44.53 o 
  -9  12  10      137.21      102.85     27.66 o 
  -8  12  10        3.19       -1.20     11.66 o 
  -7  12  10        1.87       -4.58     11.09 o 
  -6  12  10      361.03      266.55     48.09 o 
  -5  12  10      106.01      116.52     14.10 o 
  -4  12  10        4.88       -0.99     10.97 o 
  -3  12  10       67.08       87.98     32.77 o 
  -2  12  10      113.39      132.65     14.81 o 
  -1  12  10      140.02      122.42     20.83 o 
   0  12  10     1440.29     1332.75    231.29 o 
   1  12  10       51.48       33.48     21.64 o 
   2  12  10       38.12       39.44     13.93 o 
   3  12  10      248.06      223.69     12.08 o 
   4  12  10      274.73      220.33     19.39 o 
   5  12  10      119.48       81.56     11.05 o 
   6  12  10        8.92       -4.75     10.90 o 
 -12  13  10      444.89      418.67     46.63 o 
 -11  13  10      131.77       87.54     18.58 o 
 -10  13  10      106.33      109.20     29.00 o 
  -9  13  10      445.26      419.16     56.95 o 
  -8  13  10      427.01      406.03     74.58 o 
  -7  13  10      134.23      130.28     31.61 o 
  -6  13  10       16.81        8.59     19.35 o 
  -5  13  10       55.09       84.23     12.19 o 
  -4  13  10      169.51      172.11     55.04 o 
  -3  13  10      141.33      155.92     34.16 o 
  -2  13  10      347.83      350.82     86.40 o 
  -1  13  10       42.73       61.79     12.52 o 
   0  13  10      409.67      386.93     70.16 o 
   1  13  10      398.18      429.30     81.94 o 
   2  13  10       73.23       76.24     12.33 o 
   3  13  10       57.64       57.14     16.51 o 
   4  13  10     1057.37     1017.42     61.59 o 
 -10  14  10       45.04       43.41     19.25 o 
  -9  14  10      184.11      155.65     23.92 o 
  -8  14  10      117.26      100.52     23.23 o 
  -7  14  10       65.53       65.20     12.67 o 
  -6  14  10        3.68       19.55     20.52 o 
  -5  14  10      338.53      350.87    121.19 o 
  -4  14  10       39.68       43.14     12.12 o 
  -3  14  10        7.90        7.63     14.83 o 
  -2  14  10        7.85       13.56     10.74 o 
  -1  14  10      109.94      117.42     34.21 o 
   0  14  10     1604.26     1364.25    326.39 o 
   1  14  10       40.81       15.18     16.67 o 
   2  14  10      120.00      118.84     34.06 o 
  -7  15  10       22.00       19.59     17.73 o 
  -6  15  10       25.97       15.70     10.44 o 
  -5  15  10       13.41       14.04     19.88 o 
  -4  15  10        0.88       19.53     13.40 o 
  -3  15  10        0.11       -3.42     10.83 o 
  -2  15  10        5.13       13.14     13.42 o 
  -1  15  10        1.65       13.15     13.48 o 
 -20   1  11      123.56      127.51     42.23 o 
 -19   1  11       87.28      106.93     16.53 o 
 -18   1  11        7.18       12.19     12.47 o 
 -17   1  11      376.05      388.09     16.59 o 
 -16   1  11       46.92       60.78     13.99 o 
 -15   1  11        1.33        4.39     15.15 o 
 -14   1  11     1207.14     1255.33    129.33 o 
 -13   1  11       69.29       59.04      8.77 o 
 -12   1  11       29.69       53.99     10.22 o 
 -11   1  11       22.35       15.16      8.57 o 
 -10   1  11     1643.02     1678.21     43.77 o 
  -9   1  11      681.14      679.69     44.45 o 
  -8   1  11      165.13      180.56     15.83 o 
  -7   1  11       36.08       47.51      7.25 o 
  -6   1  11      122.56       90.62      7.25 o 
  -5   1  11      279.85      366.67     18.65 o 
  -4   1  11      275.58      238.73     11.09 o 
  -3   1  11       48.39       45.72      7.04 o 
  -2   1  11     9182.43     9109.38    402.34 o 
  -1   1  11     1569.22     1564.11     31.18 o 
   0   1  11      119.48      114.20      8.15 o 
   1   1  11      523.07      634.93     31.80 o 
   2   1  11     4081.96     4422.40     58.81 o 
   3   1  11       41.36       68.69     11.15 o 
   4   1  11      112.87      141.20      7.33 o 
   5   1  11      603.05      604.48     23.81 o 
   6   1  11      791.68      922.31     29.77 o 
   7   1  11      231.14      251.77     10.80 o 
   8   1  11       54.58       50.26     14.32 o 
   9   1  11       75.47       43.57     19.25 o 
  10   1  11     1868.38     1572.02     53.18 o 
  11   1  11        1.48       11.11     12.91 o 
 -20   2  11        9.51        4.21     10.95 o 
 -19   2  11      135.88      108.31     10.28 o 
 -18   2  11        2.32       -5.22     15.06 o 
 -17   2  11       31.79       47.06     15.89 o 
 -16   2  11        1.74       -4.05     13.56 o 
 -15   2  11      155.63      130.72     16.53 o 
 -14   2  11      393.73      387.72     12.81 o 
 -13   2  11       18.02       24.33      8.10 o 
 -12   2  11        6.52       14.31      9.01 o 
 -11   2  11     2479.05     2313.98    144.76 o 
 -10   2  11       94.63       79.42      8.54 o 
  -9   2  11      204.11      211.58      8.48 o 
  -8   2  11     1215.54     1235.40     58.20 o 
  -7   2  11      501.28      500.37     19.76 o 
  -6   2  11       11.24       20.01      7.09 o 
  -5   2  11      171.79      201.60      9.43 o 
  -4   2  11      456.47      422.14     10.23 o 
  -3   2  11       13.47       30.69      7.95 o 
  -2   2  11     1083.10     1085.41     12.80 o 
  -1   2  11      549.76      594.28     14.37 o 
   0   2  11     1051.39     1005.25     24.54 o 
   1   2  11      789.20      904.43     24.25 o 
   2   2  11      791.67      908.54     33.80 o 
   3   2  11      248.65      280.38     16.25 o 
   4   2  11      417.11      457.24     32.65 o 
   5   2  11      118.01      154.46     12.62 o 
   6   2  11      818.37      955.17     51.60 o 
   7   2  11       62.96       50.84      9.71 o 
   8   2  11       30.95       45.82     11.95 o 
   9   2  11       15.79       40.07     15.05 o 
  10   2  11      108.72      113.79     18.18 o 
  11   2  11     1842.32     1573.23    119.61 o 
 -19   3  11       75.19       81.30     12.51 o 
 -18   3  11       28.61       26.60     10.37 o 
 -17   3  11      450.44      534.76     20.58 o 
 -16   3  11        6.89       -9.74      9.74 o 
 -15   3  11        0.22       12.82     13.45 o 
 -14   3  11      541.03      475.42     37.72 o 
 -13   3  11      113.04      118.34     10.88 o 
 -12   3  11     1021.29      999.76     35.87 o 
 -11   3  11      184.84      160.39     16.62 o 
 -10   3  11     1570.10     1639.19     84.53 o 
  -9   3  11      143.86      160.38     13.77 o 
  -8   3  11      401.55      396.60     19.72 o 
  -7   3  11      176.54      171.80     10.19 o 
  -6   3  11      182.87      220.16      8.79 o 
  -5   3  11     1322.82     1313.04     47.60 o 
  -4   3  11      111.59      106.75      8.45 o 
  -3   3  11      927.73      932.18     39.43 o 
  -2   3  11     2259.41     2153.22     96.00 o 
  -1   3  11     2778.86     3005.68    157.43 o 
   0   3  11     3794.54     3865.88    189.14 o 
   1   3  11     1135.41     1191.94     29.35 o 
   2   3  11     2847.96     3173.58    116.07 o 
   3   3  11      890.60      956.20     61.62 o 
   4   3  11     3393.44     3198.33    194.59 o 
   5   3  11     2551.65     2655.90     56.71 o 
   6   3  11      590.78      666.93     20.30 o 
   7   3  11        1.40        3.55      8.89 o 
   8   3  11       24.55       29.54     10.14 o 
   9   3  11      480.43      462.64     28.06 o 
  10   3  11     1727.19     1565.19    134.99 o 
  11   3  11       26.69       43.39     13.33 o 
 -19   4  11       73.82       72.26     12.04 o 
 -18   4  11        0.38        4.92      9.64 o 
 -17   4  11       42.33       43.98      9.67 o 
 -16   4  11      680.25      694.67     26.75 o 
 -15   4  11        0.57       13.72     11.21 o 
 -14   4  11      229.10      267.34     20.82 o 
 -13   4  11      469.88      434.38     30.94 o 
 -12   4  11     4726.02     4811.61    289.55 o 
 -11   4  11        0.11       11.60      8.75 o 
 -10   4  11     8669.51     8387.80    629.25 o 
  -9   4  11      263.00      294.63     18.88 o 
  -8   4  11     2827.07     2518.78    162.23 o 
  -7   4  11       99.92       89.94      8.92 o 
  -6   4  11        3.67        9.67      7.89 o 
  -5   4  11      557.47      551.23     55.17 o 
  -4   4  11       16.98       19.52      7.15 o 
  -3   4  11     1204.12     1093.08     39.05 o 
  -2   4  11       45.99       56.80      8.51 o 
  -1   4  11     1494.56     1432.81     46.04 o 
   0   4  11      279.29      300.50     16.40 o 
   1   4  11     2152.66     2112.14    161.98 o 
   2   4  11     3822.82     4045.30    169.94 o 
   3   4  11       85.53      104.08     10.72 o 
   4   4  11     2555.76     2703.65     98.46 o 
   5   4  11     1219.33     1218.13    122.78 o 
   6   4  11       20.52       36.90      9.52 o 
   7   4  11        0.08       -4.07     11.07 o 
   8   4  11     1160.63     1193.40    119.62 o 
   9   4  11      488.53      509.93     22.57 o 
  10   4  11      155.01      181.34     12.40 o 
  11   4  11       84.92       64.40     14.81 o 
 -19   5  11        3.67       13.63     13.99 o 
 -18   5  11      165.26      156.07     11.02 o 
 -17   5  11       44.35       40.79      9.80 o 
 -16   5  11       26.60       27.39     12.16 o 
 -15   5  11      189.92      199.87     31.11 o 
 -14   5  11       78.56       98.01     10.13 o 
 -13   5  11       96.12      110.48      9.01 o 
 -12   5  11      155.12      159.93     10.52 o 
 -11   5  11     4621.00     4559.59    284.94 o 
 -10   5  11     2132.45     2151.18    195.69 o 
  -9   5  11        4.75       30.25     13.03 o 
  -8   5  11        3.84       10.82      7.39 o 
  -7   5  11      272.25      298.92     16.29 o 
  -6   5  11        9.29       23.36      8.76 o 
  -5   5  11      804.00      751.13     70.39 o 
  -4   5  11        0.21       19.14      9.87 o 
  -3   5  11      173.69      194.04     13.48 o 
  -2   5  11      863.27      867.74     44.57 o 
  -1   5  11     2890.74     2815.12    122.47 o 
   0   5  11      226.00      221.32     10.61 o 
   1   5  11      956.09      979.46     53.80 o 
   2   5  11      227.71      265.83     15.60 o 
   3   5  11      262.12      288.24     18.22 o 
   4   5  11      255.22      270.91     10.24 o 
   5   5  11       11.21       11.27      8.36 o 
   6   5  11       16.23       17.09      9.28 o 
   7   5  11       58.60       75.71     11.39 o 
   8   5  11      193.39      175.62     10.37 o 
   9   5  11      115.15      120.56     10.99 o 
  10   5  11       80.95       70.88     11.35 o 
 -18   6  11        3.37       24.25     13.74 o 
 -17   6  11       27.55       43.73     13.79 o 
 -16   6  11      118.44      118.48     11.56 o 
 -15   6  11      112.58      107.01     11.19 o 
 -14   6  11      113.52      157.28     17.56 o 
 -13   6  11      460.63      484.40     30.28 o 
 -12   6  11        0.59       12.68     11.04 o 
 -11   6  11     2424.11     2383.53    158.56 o 
 -10   6  11     1238.59     1316.29     83.30 o 
  -9   6  11        7.59       13.14      7.10 o 
  -8   6  11      151.04      146.41     11.21 o 
  -7   6  11      534.36      508.50     23.21 o 
  -6   6  11       33.41       45.12     11.63 o 
  -5   6  11     1144.99     1208.83    108.36 o 
  -4   6  11     2797.21     2915.52    343.68 o 
  -3   6  11     2370.18     2506.65    272.30 o 
  -2   6  11       40.07       49.31      8.70 o 
  -1   6  11        0.15       -0.93      9.43 o 
   0   6  11    10465.93    10458.05    730.14 o 
   1   6  11      775.10      785.41     67.79 o 
   2   6  11       24.69        9.32     10.67 o 
   3   6  11      644.58      711.40     28.51 o 
   4   6  11      507.95      504.93     37.15 o 
   5   6  11      348.48      358.97     24.17 o 
   6   6  11      904.04      921.84     56.80 o 
   7   6  11      314.62      282.69     11.15 o 
   8   6  11        0.46       -1.30     10.88 o 
   9   6  11       10.32       17.86      9.21 o 
  10   6  11      125.29      121.97     12.83 o 
 -18   7  11        6.36       -0.70     10.88 o 
 -17   7  11      164.80      198.75     28.39 o 
 -16   7  11      118.24      164.07     17.07 o 
 -15   7  11        0.00        8.33     11.08 o 
 -14   7  11      672.59      665.54     46.73 o 
 -13   7  11        1.95       15.84      9.35 o 
 -12   7  11     1254.79     1373.24    126.35 o 
 -11   7  11      137.32      113.73     15.19 o 
 -10   7  11      108.43      131.31     11.09 o 
  -9   7  11     1280.28     1342.10     73.25 o 
  -8   7  11     3142.96     3097.51    355.56 o 
  -7   7  11       88.38       72.26     12.47 o 
  -6   7  11      254.19      324.17     44.84 o 
  -5   7  11        3.42        2.77      9.61 o 
  -4   7  11      374.68      367.31     68.80 o 
  -3   7  11      642.61      651.29     79.72 o 
  -2   7  11     1296.21     1414.80    137.88 o 
  -1   7  11       94.45       99.71     11.17 o 
   0   7  11       64.38       79.14      8.90 o 
   1   7  11     4147.07     3995.56    245.91 o 
   2   7  11     1065.12      936.05     39.05 o 
   3   7  11       46.20       50.04      9.14 o 
   4   7  11      839.83      776.56     63.05 o 
   5   7  11       62.33       57.42      8.07 o 
   6   7  11       14.96       23.50      8.16 o 
   7   7  11      598.68      656.62     57.71 o 
   8   7  11       23.48       27.61      9.82 o 
   9   7  11     1856.25     1750.42     91.29 o 
  10   7  11        6.75        1.80     16.92 o 
 -17   8  11        4.51       28.35     12.59 o 
 -16   8  11      514.43      525.76     58.42 o 
 -15   8  11      185.04      173.04     10.48 o 
 -14   8  11       25.26       31.08      8.85 o 
 -13   8  11       49.98       60.78      9.57 o 
 -12   8  11     1600.97     1716.91    113.85 o 
 -11   8  11      565.26      595.34     68.11 o 
 -10   8  11     1459.53     1483.83     94.20 o 
  -9   8  11        0.24        3.67      8.57 o 
  -8   8  11      210.76      225.23     16.77 o 
  -7   8  11       89.41       78.20     14.98 o 
  -6   8  11      211.91      215.83     30.55 o 
  -5   8  11        0.31        5.56      9.24 o 
  -4   8  11      166.84      172.18     30.67 o 
  -3   8  11     2058.03     2136.97    258.07 o 
  -2   8  11       82.29       69.33     10.13 o 
  -1   8  11      331.90      416.18     58.72 o 
   0   8  11      218.97      213.11     18.84 o 
   1   8  11      119.32      115.05      9.41 o 
   2   8  11     4779.19     4819.10    169.41 o 
   3   8  11        3.91        1.27      8.23 o 
   4   8  11      151.66      154.49     13.51 o 
   5   8  11       96.18       99.84      9.41 o 
   6   8  11      168.73      173.73     12.36 o 
   7   8  11      137.83      139.96     15.37 o 
   8   8  11       56.03       46.44     10.80 o 
   9   8  11       19.69       34.62     10.16 o 
 -16   9  11       48.87       70.74     11.20 o 
 -15   9  11       15.00       36.38     10.01 o 
 -14   9  11       41.77       59.12      9.56 o 
 -13   9  11      359.97      367.21     29.21 o 
 -12   9  11     2295.94     2301.07    272.15 o 
 -11   9  11     1753.64     1859.18    158.38 o 
 -10   9  11      104.82       98.21     15.53 o 
  -9   9  11       25.30       40.46      9.43 o 
  -8   9  11       62.33       54.33      9.25 o 
  -7   9  11      167.98      151.66     44.29 o 
  -6   9  11      485.21      512.51     55.78 o 
  -5   9  11      685.90      749.13     91.56 o 
  -4   9  11      133.34      147.06     31.03 o 
  -3   9  11      299.86      256.28     32.70 o 
  -2   9  11      668.53      647.57    121.40 o 
  -1   9  11       14.07       32.81     11.98 o 
   0   9  11       17.20       23.40      9.65 o 
   1   9  11      407.60      366.68     33.93 o 
   2   9  11       44.09       44.82      7.84 o 
   3   9  11       26.85       22.37      6.85 o 
   4   9  11       28.37       27.17      8.73 o 
   5   9  11      295.73      353.25     27.93 o 
   6   9  11      151.97      148.41     11.64 o 
   7   9  11      416.81      407.19     36.90 o 
   8   9  11       11.19        7.60     10.44 o 
 -16  10  11       29.12       22.54     18.05 o 
 -15  10  11       72.16       61.29     10.63 o 
 -14  10  11      692.18      728.96     62.75 o 
 -13  10  11       44.42       48.64     11.12 o 
 -12  10  11        0.79       12.77     11.02 o 
 -11  10  11       70.78       85.39     10.13 o 
 -10  10  11      216.37      171.60     33.04 o 
  -9  10  11      639.23      633.07    103.91 o 
  -8  10  11       12.43        9.29      7.58 o 
  -7  10  11       52.85       60.76     11.04 o 
  -6  10  11        0.07       11.79     17.10 o 
  -5  10  11      409.68      463.96    105.49 o 
  -4  10  11       12.21        5.74     11.99 o 
  -3  10  11     1387.66     1552.00    110.27 o 
  -2  10  11      200.89      236.08     25.30 o 
  -1  10  11        3.13       17.75      9.00 o 
   0  10  11      557.33      558.06     80.53 o 
   1  10  11     1325.50     1225.74    236.59 o 
   2  10  11       83.08       92.76     18.73 o 
   3  10  11      989.97      896.82     40.92 o 
   4  10  11        0.19        1.65      8.51 o 
   5  10  11      233.76      213.43     15.95 o 
   6  10  11      158.56      161.13     14.96 o 
   7  10  11      322.50      243.18     18.00 o 
 -14  11  11      289.52      272.18     22.95 o 
 -13  11  11       70.21       64.42      9.72 o 
 -12  11  11      274.59      287.01     27.44 o 
 -11  11  11      202.46      221.52     85.35 o 
 -10  11  11       35.93       41.05      9.41 o 
  -9  11  11       27.57       32.21     11.59 o 
  -8  11  11     1289.45     1210.07    196.48 o 
  -7  11  11       10.35       20.50      9.31 o 
  -6  11  11       35.06       27.74     12.52 o 
  -5  11  11       25.82       32.51     10.88 o 
  -4  11  11        5.73       15.99     12.79 o 
  -3  11  11      254.42      302.95     89.25 o 
  -2  11  11       94.13       79.67     10.76 o 
  -1  11  11       63.83       69.98     13.28 o 
   0  11  11      103.63      121.93     22.67 o 
   1  11  11      809.86      721.21    151.60 o 
   2  11  11      211.34      195.43     45.36 o 
   3  11  11       81.73       82.21     10.88 o 
   4  11  11       13.27       11.90     12.10 o 
   5  11  11        2.30       13.09      8.72 o 
   6  11  11      121.35      104.71     12.49 o 
 -13  12  11       67.36       36.83     11.10 o 
 -12  12  11       83.00       44.17     14.22 o 
 -11  12  11        0.06        4.03     12.85 o 
 -10  12  11       43.38       39.43     12.24 o 
  -9  12  11      137.96      139.07     27.93 o 
  -8  12  11       91.02       68.13      9.49 o 
  -7  12  11      840.09      780.09    101.10 o 
  -6  12  11        7.85        0.44     10.08 o 
  -5  12  11     1092.41     1020.37    174.31 o 
  -4  12  11       14.79       22.58     13.23 o 
  -3  12  11       93.31       79.70     20.33 o 
  -2  12  11       23.27       46.24     12.25 o 
  -1  12  11        1.43        8.25     11.28 o 
   0  12  11       30.35       40.13     20.69 o 
   1  12  11      199.50      198.25     34.30 o 
   2  12  11        9.62      -13.82     13.82 o 
   3  12  11      133.62      133.79     21.33 o 
   4  12  11      388.19      364.50     23.46 o 
   5  12  11        4.48        6.96     11.53 o 
 -11  13  11      214.20      198.99     47.80 o 
 -10  13  11      119.74      133.39     48.47 o 
  -9  13  11       22.09       28.51     10.59 o 
  -8  13  11       53.84       56.23      9.65 o 
  -7  13  11        0.51       -4.72     12.34 o 
  -6  13  11      362.67      292.99     69.59 o 
  -5  13  11        2.18       -1.17     11.59 o 
  -4  13  11       65.75       52.10     14.71 o 
  -3  13  11      233.74      235.08     56.26 o 
  -2  13  11       74.21       50.92     17.92 o 
  -1  13  11      210.93      207.29     44.12 o 
   0  13  11      195.59      172.97     43.29 o 
   1  13  11       84.36       82.54     14.93 o 
   2  13  11       12.77       11.31     12.39 o 
   3  13  11        2.11        6.50     16.22 o 
  -9  14  11        0.13        1.60     11.26 o 
  -8  14  11       19.51       12.03     10.09 o 
  -7  14  11        2.59       13.23     12.60 o 
  -6  14  11        3.01       -1.93     23.82 o 
  -5  14  11        5.74        4.65     12.59 o 
  -4  14  11        3.35        7.48     10.44 o 
  -3  14  11        0.61        0.58     10.67 o 
  -2  14  11       26.36        0.35     15.14 o 
  -1  14  11       36.58       49.10     12.63 o 
   0  14  11       38.33       27.38     12.73 o 
 -19   0  12      197.93      204.01     17.34 o 
 -18   0  12      233.81      194.31     22.36 o 
 -17   0  12       32.14       51.50     21.64 o 
 -16   0  12      207.43      213.99     20.31 o 
 -15   0  12     2455.86     2608.52     37.98 o 
 -14   0  12       29.06       32.97     17.49 o 
 -13   0  12       37.71       23.70     12.42 o 
 -12   0  12     2540.39     2511.57     63.18 o 
 -11   0  12     9584.02     9294.27    586.20 o 
 -10   0  12      217.54      253.93     20.69 o 
  -9   0  12      547.36      541.10     23.34 o 
  -8   0  12      357.76      376.74     14.53 o 
  -7   0  12      128.41      147.17     10.58 o 
  -6   0  12      435.36      411.29     61.68 o 
  -5   0  12     1527.89     1547.11     78.28 o 
  -4   0  12     3541.78     3278.82    153.94 o 
  -3   0  12        5.52       26.66     15.60 o 
  -2   0  12     8484.88     8259.21   1091.03 o 
  -1   0  12      199.62      232.40     14.81 o 
   0   0  12     1293.43     1353.03    135.21 o 
   1   0  12     2191.28     2143.15    225.94 o 
   2   0  12      946.33     1023.99     65.17 o 
   3   0  12     1073.67     1131.70     83.32 o 
   4   0  12       77.03       72.71     11.20 o 
   5   0  12     1006.05     1213.12     18.47 o 
   6   0  12      198.00      211.10     21.88 o 
   7   0  12      773.90      763.04     27.42 o 
   8   0  12      164.31      213.61     22.69 o 
   9   0  12      574.20      571.98     26.33 o 
  10   0  12      118.25       79.88     23.41 o 
 -19   1  12       63.25      125.47     16.61 o 
 -18   1  12      201.47      197.51     13.96 o 
 -17   1  12      882.78      854.74     76.28 o 
 -16   1  12       94.53       93.86     12.25 o 
 -15   1  12        2.15       12.28     13.09 o 
 -14   1  12       10.92       25.91     12.97 o 
 -13   1  12      342.22      358.10     11.94 o 
 -12   1  12      899.36      959.16     40.06 o 
 -11   1  12      284.81      280.14     27.29 o 
 -10   1  12      905.23      845.78     21.76 o 
  -9   1  12     2184.02     1938.20    118.14 o 
  -8   1  12       59.66       64.45      7.81 o 
  -7   1  12      137.55      140.36      9.14 o 
  -6   1  12     1072.08     1109.62     20.54 o 
  -5   1  12      761.44      791.49     37.39 o 
  -4   1  12     2790.45     2943.24    106.75 o 
  -3   1  12     3589.67     3682.36    160.06 o 
  -2   1  12      830.66      827.10     22.67 o 
  -1   1  12     3787.61     3842.59    215.29 o 
   0   1  12     1793.52     1914.55     83.87 o 
   1   1  12      811.95      929.50     49.79 o 
   2   1  12     1784.56     1869.74     67.88 o 
   3   1  12     1425.09     1745.94     46.76 o 
   4   1  12      122.98      118.68      9.87 o 
   5   1  12     1221.25     1354.41     52.80 o 
   6   1  12      615.57      649.50     14.46 o 
   7   1  12      897.60      930.06     89.38 o 
   8   1  12      145.59      163.82     16.14 o 
   9   1  12      421.84      383.44     17.83 o 
  10   1  12      153.19      144.82     16.95 o 
 -19   2  12       58.52       67.43     16.23 o 
 -18   2  12      109.67      105.54     25.11 o 
 -17   2  12        0.83       12.79     15.07 o 
 -16   2  12      237.44      291.46     14.59 o 
 -15   2  12       15.32       23.44      9.12 o 
 -14   2  12        3.70       31.38     12.83 o 
 -13   2  12      472.75      529.62     18.64 o 
 -12   2  12      278.68      371.21     56.47 o 
 -11   2  12     5686.91     5589.73    194.52 o 
 -10   2  12     1107.47     1174.04    113.20 o 
  -9   2  12     1159.60     1170.77     27.52 o 
  -8   2  12     1959.34     1767.01     80.17 o 
  -7   2  12     3251.91     3167.99     87.06 o 
  -6   2  12      395.64      337.05     15.17 o 
  -5   2  12     2448.79     2536.94    121.82 o 
  -4   2  12      186.47      163.65      8.45 o 
  -3   2  12     6920.48     6628.17     93.45 o 
  -2   2  12        5.87       33.70      7.96 o 
  -1   2  12     4493.66     4384.65    187.57 o 
   0   2  12     4753.37     5334.51    273.03 o 
   1   2  12    15466.04    16198.83    405.69 o 
   2   2  12        8.66        7.86      8.52 o 
   3   2  12      145.78      142.22     11.44 o 
   4   2  12     1860.04     2038.80     90.25 o 
   5   2  12      245.66      203.16     19.39 o 
   6   2  12       65.09       70.93     15.46 o 
   7   2  12      260.41      288.56     12.73 o 
   8   2  12     2665.02     2793.93    105.37 o 
   9   2  12       77.22       83.12     13.42 o 
  10   2  12     1023.13      844.04     21.25 o 
 -19   3  12      352.39      371.07     25.84 o 
 -18   3  12      272.29      272.75     31.97 o 
 -17   3  12        6.66       24.06     12.15 o 
 -16   3  12       64.81       67.87     12.73 o 
 -15   3  12       19.94       16.50     13.29 o 
 -14   3  12        6.78       16.40      8.86 o 
 -13   3  12      125.83      139.62     10.02 o 
 -12   3  12       46.12       38.78     10.55 o 
 -11   3  12      240.57      219.27     20.04 o 
 -10   3  12     1228.05     1306.81     69.79 o 
  -9   3  12     2339.36     2319.41     64.45 o 
  -8   3  12     1579.82     1552.41     75.30 o 
  -7   3  12      149.14      146.05      9.10 o 
  -6   3  12      272.04      276.79     22.66 o 
  -5   3  12     1506.46     1481.08     61.19 o 
  -4   3  12        3.21       25.86      7.79 o 
  -3   3  12      106.27      129.27     11.36 o 
  -2   3  12      538.51      578.12     26.58 o 
  -1   3  12      952.34     1013.32     32.68 o 
   0   3  12     1884.59     2032.83    103.38 o 
   1   3  12     2601.89     2799.75    149.86 o 
   2   3  12       65.82       91.95      9.99 o 
   3   3  12      314.38      339.77     22.41 o 
   4   3  12      716.90      682.24     22.28 o 
   5   3  12      123.22      120.70      8.96 o 
   6   3  12     1047.79     1080.64     82.11 o 
   7   3  12      500.45      513.69     38.31 o 
   8   3  12      427.67      425.79     40.93 o 
   9   3  12     1449.66     1347.87    144.49 o 
  10   3  12        0.55       14.75     16.13 o 
 -19   4  12      104.56       94.36     12.10 o 
 -18   4  12        5.99        6.83     11.17 o 
 -17   4  12      364.47      406.00     14.14 o 
 -16   4  12      101.11       96.19     12.03 o 
 -15   4  12       29.56       28.16     11.56 o 
 -14   4  12       84.20       64.01      9.96 o 
 -13   4  12      245.49      269.49     20.15 o 
 -12   4  12      488.82      474.03     28.21 o 
 -11   4  12      548.12      524.42     40.17 o 
 -10   4  12       77.39       53.49     10.74 o 
  -9   4  12       36.55       38.41      9.23 o 
  -8   4  12       12.66       21.07      9.72 o 
  -7   4  12        0.22        2.82      9.98 o 
  -6   4  12       61.02       60.87      8.50 o 
  -5   4  12      783.90      755.00     37.49 o 
  -4   4  12     1672.24     1493.68     98.89 o 
  -3   4  12        1.14        7.90      7.11 o 
  -2   4  12       55.14       57.10      9.65 o 
  -1   4  12     1758.93     1957.41     75.68 o 
   0   4  12     2037.90     2079.81     78.18 o 
   1   4  12     1040.84     1046.49     48.34 o 
   2   4  12      168.24      187.10     16.80 o 
   3   4  12       59.66       50.01      8.74 o 
   4   4  12       61.35       50.01     11.18 o 
   5   4  12      505.83      524.69     40.34 o 
   6   4  12        0.68        0.75      9.50 o 
   7   4  12     1360.13     1355.40     63.41 o 
   8   4  12        0.01       -3.18     12.17 o 
   9   4  12       50.98       54.54     21.48 o 
  10   4  12       94.32       69.34     11.12 o 
 -19   5  12        1.05       16.39     23.60 o 
 -18   5  12      152.25      154.40     13.84 o 
 -17   5  12      938.92     1075.59     32.94 o 
 -16   5  12       40.83       56.96     10.80 o 
 -15   5  12      421.55      506.23     30.36 o 
 -14   5  12       41.95       39.64     10.07 o 
 -13   5  12      107.68      113.00     14.34 o 
 -12   5  12       68.29       63.33      9.98 o 
 -11   5  12      497.69      579.07     33.33 o 
 -10   5  12     1899.53     1921.81    208.14 o 
  -9   5  12       31.84       16.96      7.90 o 
  -8   5  12        7.98       19.92      8.62 o 
  -7   5  12       59.52       31.09     10.69 o 
  -6   5  12       19.67       19.09      9.29 o 
  -5   5  12     2623.84     2598.98    259.64 o 
  -4   5  12       93.06       80.55      9.52 o 
  -3   5  12      848.78      873.61     49.86 o 
  -2   5  12       11.07       30.05     11.28 o 
  -1   5  12     1643.69     1665.38     94.02 o 
   0   5  12      164.12      146.73     13.73 o 
   1   5  12        1.47        4.37      8.01 o 
   2   5  12      236.01      258.13     21.11 o 
   3   5  12     3049.88     3165.86    223.09 o 
   4   5  12     2124.92     2084.16     85.38 o 
   5   5  12       18.19       39.66      8.49 o 
   6   5  12       19.55       27.92     11.27 o 
   7   5  12      758.06      832.06     42.35 o 
   8   5  12      312.11      278.37     26.72 o 
   9   5  12     1418.93     1236.13     96.64 o 
 -18   6  12        4.49       16.72     14.25 o 
 -17   6  12        3.94        9.56     13.59 o 
 -16   6  12      220.58      233.33     22.44 o 
 -15   6  12       70.81       63.80     10.02 o 
 -14   6  12      208.18      215.11     12.93 o 
 -13   6  12       23.13       34.82     10.06 o 
 -12   6  12       19.06       26.49      9.14 o 
 -11   6  12      225.42      208.76     15.87 o 
 -10   6  12      215.85      211.57     16.27 o 
  -9   6  12      188.64      197.64     10.82 o 
  -8   6  12      280.19      282.35     14.44 o 
  -7   6  12       33.75       40.36      9.90 o 
  -6   6  12       22.08       23.14     12.17 o 
  -5   6  12     1705.53     1689.27    171.61 o 
  -4   6  12      525.51      516.18     24.82 o 
  -3   6  12       77.75       77.93     12.61 o 
  -2   6  12      152.11      142.67     22.27 o 
  -1   6  12     5785.93     5485.37    489.28 o 
   0   6  12      360.63      398.91     29.76 o 
   1   6  12      256.40      262.33     14.88 o 
   2   6  12      385.78      395.35     36.02 o 
   3   6  12       93.66       91.91      9.69 o 
   4   6  12      810.43      852.51     64.48 o 
   5   6  12       98.31       93.26     11.47 o 
   6   6  12       36.44       62.27     10.42 o 
   7   6  12      270.18      280.00     15.89 o 
   8   6  12        0.25       13.99      9.79 o 
   9   6  12       71.35       83.21     10.73 o 
 -17   7  12       24.78       37.45     14.39 o 
 -16   7  12       71.95       92.22     10.90 o 
 -15   7  12      307.24      350.81     42.77 o 
 -14   7  12      160.93      156.21     19.74 o 
 -13   7  12      143.31      144.34     12.30 o 
 -12   7  12      221.40      199.74     15.62 o 
 -11   7  12      810.21      774.56     35.80 o 
 -10   7  12       25.85       34.90      8.48 o 
  -9   7  12     1020.51      931.22     61.86 o 
  -8   7  12      716.42      800.66    149.33 o 
  -7   7  12       14.22        9.23      9.88 o 
  -6   7  12       11.41       15.24     11.72 o 
  -5   7  12      484.94      452.05     75.54 o 
  -4   7  12      866.35      845.70    101.10 o 
  -3   7  12     1945.76     1965.76    245.26 o 
  -2   7  12      130.05      142.47      9.49 o 
  -1   7  12      124.66      145.89     11.44 o 
   0   7  12      907.48      910.91     35.91 o 
   1   7  12     4508.84     4437.28    150.83 o 
   2   7  12        1.03       20.03     10.75 o 
   3   7  12       85.63      102.86      9.20 o 
   4   7  12        0.49        8.58      9.74 o 
   5   7  12      207.10      205.14     12.06 o 
   6   7  12        1.16        1.40      9.40 o 
   7   7  12      795.98      721.24     48.20 o 
   8   7  12       57.53       71.90     12.09 o 
 -17   8  12      209.10      219.39     13.77 o 
 -16   8  12      137.78      127.24     13.41 o 
 -15   8  12      116.85      134.85     16.89 o 
 -14   8  12       38.99       53.27     11.41 o 
 -13   8  12     1092.74      991.45     73.11 o 
 -12   8  12      457.10      488.64     33.92 o 
 -11   8  12      244.68      237.50     10.75 o 
 -10   8  12      351.36      274.91     16.23 o 
  -9   8  12      145.16      138.28     21.70 o 
  -8   8  12     1753.08     1737.47    279.09 o 
  -7   8  12       25.53       13.69      9.18 o 
  -6   8  12       89.10       84.10     19.78 o 
  -5   8  12       42.57       48.46     12.46 o 
  -4   8  12      403.26      442.08     63.45 o 
  -3   8  12       38.07       30.88     10.03 o 
  -2   8  12      453.31      431.10     55.06 o 
  -1   8  12      201.49      187.71     20.63 o 
   0   8  12        5.42        9.81      9.97 o 
   1   8  12     2586.49     2598.39     85.69 o 
   2   8  12     1215.14     1136.65     35.54 o 
   3   8  12        0.24       -4.05      8.08 o 
   4   8  12      102.07       91.62     10.67 o 
   5   8  12      514.00      542.98     51.93 o 
   6   8  12        0.62       10.35      9.43 o 
   7   8  12       85.06       90.81     15.18 o 
   8   8  12       70.31       71.95     11.92 o 
 -16   9  12        3.85       16.24     13.18 o 
 -15   9  12       16.07       36.15     10.24 o 
 -14   9  12       51.78       35.84     10.91 o 
 -13   9  12        0.70        5.97      9.39 o 
 -12   9  12        6.95        4.53     11.80 o 
 -11   9  12       82.18      128.68     10.92 o 
 -10   9  12       14.44       22.07     11.00 o 
  -9   9  12       63.76       63.24     19.78 o 
  -8   9  12      671.17      618.43    111.94 o 
  -7   9  12      343.89      388.09     67.53 o 
  -6   9  12       63.76       93.93     17.58 o 
  -5   9  12        1.18       -9.67     13.02 o 
  -4   9  12      501.41      501.37     60.17 o 
  -3   9  12       37.69       46.39     23.05 o 
  -2   9  12      106.36       82.67     21.31 o 
  -1   9  12        0.01        0.41     12.62 o 
   0   9  12        0.42       19.99     14.17 o 
   1   9  12      193.94      185.19     16.84 o 
   2   9  12       54.43       49.93     10.24 o 
   3   9  12       94.91       79.09     11.19 o 
   4   9  12      385.86      325.59     16.87 o 
   5   9  12       16.02       22.39      9.38 o 
   6   9  12      156.93      146.80      9.23 o 
   7   9  12      123.30      118.89     12.62 o 
 -15  10  12      123.53       99.23     13.57 o 
 -14  10  12        0.17        9.63     11.05 o 
 -13  10  12       17.85       13.40     10.89 o 
 -12  10  12        1.74       19.22     10.86 o 
 -11  10  12      933.28      852.58    162.56 o 
 -10  10  12      508.27      490.92     84.86 o 
  -9  10  12       13.89       19.71      9.29 o 
  -8  10  12        5.47       14.37     10.75 o 
  -7  10  12      437.29      439.21     75.97 o 
  -6  10  12      437.08      436.51     71.09 o 
  -5  10  12       12.50       16.72     10.51 o 
  -4  10  12      523.64      507.98    145.81 o 
  -3  10  12      721.39      674.63    158.33 o 
  -2  10  12     1253.40     1212.42    178.18 o 
  -1  10  12       12.70       26.93     10.81 o 
   0  10  12        3.46        9.43     10.74 o 
   1  10  12      407.77      410.04     62.35 o 
   2  10  12       46.82       33.86     11.73 o 
   3  10  12       82.50       76.94      8.68 o 
   4  10  12        0.42        5.49      8.45 o 
   5  10  12       20.98       13.61      9.44 o 
   6  10  12       93.08       71.18      9.93 o 
 -14  11  12      112.49      108.02     22.16 o 
 -13  11  12       63.03       65.68     17.87 o 
 -12  11  12      147.88       80.62     33.29 o 
 -11  11  12     1124.33     1032.88    237.64 o 
 -10  11  12       47.84       32.06     10.20 o 
  -9  11  12       61.63       45.40      9.12 o 
  -8  11  12       25.60        6.88     11.40 o 
  -7  11  12       40.45       68.03     26.44 o 
  -6  11  12      623.71      539.61    136.35 o 
  -5  11  12        1.76        5.22     12.30 o 
  -4  11  12        8.33        1.09     11.07 o 
  -3  11  12       84.33       96.56     22.34 o 
  -2  11  12      172.41      134.24     11.85 o 
  -1  11  12      198.74      170.68     57.55 o 
   0  11  12      511.15      544.78    129.19 o 
   1  11  12     1057.70      975.23    144.60 o 
   2  11  12        7.52       19.39     13.53 o 
   3  11  12       63.15       77.77     11.91 o 
   4  11  12      798.20      672.35     74.48 o 
   5  11  12       49.60       24.16      9.93 o 
 -12  12  12      230.75      236.39     79.36 o 
 -11  12  12      118.36      123.90     26.16 o 
 -10  12  12        1.01        4.67     10.53 o 
  -9  12  12       16.13       16.72     10.00 o 
  -8  12  12        8.95        2.15      9.12 o 
  -7  12  12        8.80        9.35     11.38 o 
  -6  12  12      333.10      321.10     83.51 o 
  -5  12  12      101.68       71.00     17.99 o 
  -4  12  12        1.07       12.31     11.23 o 
  -3  12  12        0.23        5.08     11.47 o 
  -2  12  12       13.00       -7.06      9.95 o 
  -1  12  12        4.77        8.11     11.18 o 
   0  12  12       24.74       26.15     10.08 o 
   1  12  12      345.94      343.45     72.48 o 
   2  12  12      855.76      718.38    124.29 o 
   3  12  12       16.23       12.97     15.05 o 
 -10  13  12      124.27      111.31     11.64 o 
  -9  13  12        2.49       -4.91     10.90 o 
  -8  13  12       94.03       73.36     10.19 o 
  -7  13  12      113.16      141.36     40.30 o 
  -6  13  12       66.32       48.19     12.75 o 
  -5  13  12      720.79      709.47    149.85 o 
  -4  13  12      115.90      105.43     37.05 o 
  -3  13  12        1.16       -4.36     14.64 o 
  -2  13  12       99.49       86.99     19.06 o 
  -1  13  12      153.71      149.30     26.16 o 
   0  13  12        2.64        3.77     12.83 o 
   1  13  12       72.52       59.56     13.41 o 
  -7  14  12      170.89      109.66     13.86 o 
  -6  14  12        0.27       -7.08     17.30 o 
  -5  14  12       50.62       66.04     15.64 o 
  -4  14  12        5.78       12.47     15.56 o 
  -3  14  12       24.87        5.29     15.43 o 
  -2  14  12       31.82       51.79     17.30 o 
 -19   1  13      139.34      160.28     14.93 o 
 -18   1  13       36.12       25.26     11.20 o 
 -17   1  13      131.76      124.15     11.31 o 
 -16   1  13       89.07       94.96     14.34 o 
 -15   1  13      179.37      223.86     13.88 o 
 -14   1  13       19.21       12.53      9.93 o 
 -13   1  13     1941.93     1930.01     63.60 o 
 -12   1  13      144.62      183.09     11.29 o 
 -11   1  13       63.98       71.15      8.45 o 
 -10   1  13      205.61      214.35     11.61 o 
  -9   1  13      104.94       85.64      9.20 o 
  -8   1  13     1700.87     1562.32     68.19 o 
  -7   1  13      176.75      180.26     18.52 o 
  -6   1  13       71.89       74.50      7.52 o 
  -5   1  13      680.19      578.09     21.63 o 
  -4   1  13        1.97       12.73      7.78 o 
  -3   1  13        7.69       26.79      8.53 o 
  -2   1  13      800.65      905.89     41.84 o 
  -1   1  13     1708.59     1831.26     74.63 o 
   0   1  13     1545.88     1718.37     66.05 o 
   1   1  13       12.09       34.52      9.21 o 
   2   1  13      427.70      530.06     18.87 o 
   3   1  13      295.08      337.80     10.94 o 
   4   1  13      771.71      958.38     45.11 o 
   5   1  13       11.80       15.59      8.35 o 
   6   1  13      453.19      407.42     11.53 o 
   7   1  13       25.49       43.57     12.65 o 
   8   1  13      775.87      722.04     54.80 o 
   9   1  13       13.23        4.14     13.71 o 
 -19   2  13      106.98      114.92     16.49 o 
 -18   2  13       69.24       70.90     15.44 o 
 -17   2  13      188.68      220.60     13.00 o 
 -16   2  13       10.57       19.72     13.87 o 
 -15   2  13       10.22        3.59     13.55 o 
 -14   2  13       74.19       57.46     11.20 o 
 -13   2  13       40.34       61.64      9.27 o 
 -12   2  13      310.75      328.95     20.11 o 
 -11   2  13       97.06       84.23     10.52 o 
 -10   2  13     1099.72      982.85     39.82 o 
  -9   2  13        2.80        5.28      8.96 o 
  -8   2  13       48.11       53.93      9.04 o 
  -7   2  13      504.58      476.92     29.51 o 
  -6   2  13     1334.52     1137.24     98.36 o 
  -5   2  13       32.79       55.93      7.80 o 
  -4   2  13      198.33      230.69      9.86 o 
  -3   2  13       76.49       94.06     10.80 o 
  -2   2  13      414.11      470.02     12.80 o 
  -1   2  13      333.69      385.08     12.88 o 
   0   2  13      390.25      404.09     17.63 o 
   1   2  13       14.25       31.59      9.48 o 
   2   2  13      224.02      215.18     11.81 o 
   3   2  13      239.10      245.96     10.49 o 
   4   2  13      295.59      325.00     11.57 o 
   5   2  13        5.87       13.17     11.84 o 
   6   2  13       81.40       56.19      9.32 o 
   7   2  13     1952.48     1960.69    187.62 o 
   8   2  13       46.01       47.07     11.86 o 
   9   2  13       72.24       47.68     13.49 o 
 -19   3  13      113.10      101.79     14.02 o 
 -18   3  13      231.01      241.54     17.15 o 
 -17   3  13      480.98      548.20     17.88 o 
 -16   3  13       24.83       25.03     11.14 o 
 -15   3  13      427.44      401.81     26.76 o 
 -14   3  13       22.28       25.12     12.87 o 
 -13   3  13      884.33      907.19     84.21 o 
 -12   3  13      563.32      547.55     33.54 o 
 -11   3  13        1.06       16.11      8.43 o 
 -10   3  13      357.62      359.66     22.07 o 
  -9   3  13     1161.37     1079.65     48.71 o 
  -8   3  13      657.47      636.14     32.58 o 
  -7   3  13      180.63      169.63     13.86 o 
  -6   3  13      297.82      263.93     13.52 o 
  -5   3  13       15.56       12.37      9.01 o 
  -4   3  13      259.61      299.90     12.35 o 
  -3   3  13      283.44      292.09     13.36 o 
  -2   3  13      971.16      963.80     41.06 o 
  -1   3  13      309.43      318.55     10.62 o 
   0   3  13      133.42      155.85     10.06 o 
   1   3  13     1228.33     1260.71     44.08 o 
   2   3  13      622.01      682.57     29.91 o 
   3   3  13       54.04       81.05     10.01 o 
   4   3  13      726.38      726.32     29.00 o 
   5   3  13      331.82      381.06     12.46 o 
   6   3  13      660.76      804.77     73.11 o 
   7   3  13      102.29       92.49     10.98 o 
   8   3  13        1.21       13.48     13.32 o 
   9   3  13        0.77       16.47     16.18 o 
 -19   4  13      200.67      208.35     27.42 o 
 -18   4  13       22.97       36.96     11.49 o 
 -17   4  13        3.24        7.68     10.77 o 
 -16   4  13      151.23      124.62     11.25 o 
 -15   4  13      289.48      277.01     18.82 o 
 -14   4  13      117.75      124.06     14.72 o 
 -13   4  13        3.21       -4.61     10.23 o 
 -12   4  13      285.66      296.90     19.58 o 
 -11   4  13      168.26      179.83     11.18 o 
 -10   4  13      173.33      186.91     17.97 o 
  -9   4  13      418.13      429.61     38.05 o 
  -8   4  13       23.81       32.63      8.74 o 
  -7   4  13      669.47      675.10     36.58 o 
  -6   4  13      515.06      517.49     28.22 o 
  -5   4  13     5376.95     5154.44    198.79 o 
  -4   4  13       58.13       61.12      8.73 o 
  -3   4  13      452.32      452.53     11.05 o 
  -2   4  13      636.95      642.06     28.66 o 
  -1   4  13     1666.15     1667.79     80.13 o 
   0   4  13       30.69       28.82      9.54 o 
   1   4  13       31.43       30.10      9.06 o 
   2   4  13      928.73      997.61     74.25 o 
   3   4  13       81.87       75.03      8.86 o 
   4   4  13       10.84       23.33      9.55 o 
   5   4  13       29.50       36.27     11.60 o 
   6   4  13       57.65       81.98     12.32 o 
   7   4  13      126.33      143.22     15.16 o 
   8   4  13      456.70      548.74     22.75 o 
   9   4  13      164.24      151.83     14.10 o 
 -18   5  13      240.08      223.93     29.27 o 
 -17   5  13      103.56      110.15     13.69 o 
 -16   5  13       40.07       50.61      9.78 o 
 -15   5  13      280.30      264.59     31.06 o 
 -14   5  13       27.47       42.34      8.45 o 
 -13   5  13       35.61       24.83     10.04 o 
 -12   5  13       14.67       21.86      8.77 o 
 -11   5  13      365.05      326.91     29.95 o 
 -10   5  13     1284.32     1281.58     75.57 o 
  -9   5  13        3.45        1.05      8.19 o 
  -8   5  13       50.29       64.33     10.98 o 
  -7   5  13      722.39      752.51     69.23 o 
  -6   5  13      248.56      247.57     27.87 o 
  -5   5  13      641.99      607.81     49.75 o 
  -4   5  13        3.77       16.13      9.77 o 
  -3   5  13      342.83      329.29     19.65 o 
  -2   5  13      348.37      394.29     11.58 o 
  -1   5  13        9.83        4.51      9.67 o 
   0   5  13     2908.92     3043.15    279.05 o 
   1   5  13      797.09      847.27     20.60 o 
   2   5  13      148.89      152.20     10.14 o 
   3   5  13        9.78       19.41     10.98 o 
   4   5  13      119.96      120.87     16.18 o 
   5   5  13       46.22       49.71     10.31 o 
   6   5  13      317.97      300.52     18.28 o 
   7   5  13       10.18       17.75     11.41 o 
   8   5  13       99.30      101.35     13.70 o 
 -18   6  13      223.56      218.55     15.75 o 
 -17   6  13      117.95      170.98     14.64 o 
 -16   6  13       69.30       65.24      9.72 o 
 -15   6  13        0.24        7.23     11.50 o 
 -14   6  13      191.61      210.09     11.38 o 
 -13   6  13        4.99        2.95      8.56 o 
 -12   6  13     1509.13     1421.92    153.08 o 
 -11   6  13       21.19       20.43     10.85 o 
 -10   6  13     1671.46     1588.72    101.91 o 
  -9   6  13      137.85      115.57      8.64 o 
  -8   6  13      122.19      103.39      9.81 o 
  -7   6  13      994.81     1019.50    124.91 o 
  -6   6  13      578.34      496.84    104.01 o 
  -5   6  13       20.04       26.99     12.34 o 
  -4   6  13      511.52      532.12     98.80 o 
  -3   6  13      223.48      253.60     22.77 o 
  -2   6  13      665.75      667.72     35.88 o 
  -1   6  13     1828.50     1857.16    108.09 o 
   0   6  13     1610.02     1607.01     83.07 o 
   1   6  13       69.17       62.24      8.88 o 
   2   6  13      168.25      166.82     21.03 o 
   3   6  13        3.17        7.11      9.72 o 
   4   6  13     2322.32     2326.09    204.78 o 
   5   6  13       48.95       48.91     10.41 o 
   6   6  13      231.10      228.58     11.80 o 
   7   6  13     2534.64     2404.23    216.39 o 
   8   6  13      339.80      322.52     26.40 o 
 -17   7  13        2.58       -1.02     10.95 o 
 -16   7  13       41.70       35.80     10.54 o 
 -15   7  13      285.81      289.84     40.80 o 
 -14   7  13       27.07       28.52     11.42 o 
 -13   7  13      103.33       81.05     13.73 o 
 -12   7  13      339.14      350.26     36.73 o 
 -11   7  13      265.98      273.08     22.95 o 
 -10   7  13      808.12      806.57     42.35 o 
  -9   7  13      161.88      151.13     17.04 o 
  -8   7  13      435.56      439.84     63.73 o 
  -7   7  13       91.10      123.90     20.50 o 
  -6   7  13      565.03      553.20     98.44 o 
  -5   7  13        8.35       25.09     15.69 o 
  -4   7  13      391.60      437.26     41.49 o 
  -3   7  13     1603.01     1742.69    150.57 o 
  -2   7  13     1091.48     1081.81     95.16 o 
  -1   7  13      683.34      688.13     60.17 o 
   0   7  13      117.69      127.98      8.29 o 
   1   7  13     1120.88     1196.78     76.68 o 
   2   7  13      129.11      121.54      8.82 o 
   3   7  13      112.56      101.79      9.49 o 
   4   7  13       27.51       25.42     10.08 o 
   5   7  13      204.34      198.82     11.34 o 
   6   7  13       70.59       69.16     10.26 o 
   7   7  13       87.56       98.64     14.41 o 
 -16   8  13       22.19       14.36     10.97 o 
 -15   8  13      265.82      226.32     21.63 o 
 -14   8  13       50.49       68.67     12.39 o 
 -13   8  13        1.68        1.59      9.05 o 
 -12   8  13      163.61      185.98     18.86 o 
 -11   8  13      489.43      420.37     42.51 o 
 -10   8  13       17.40       10.40      9.34 o 
  -9   8  13       20.02       21.97      9.52 o 
  -8   8  13        9.21       15.47     13.26 o 
  -7   8  13      247.35      247.47     12.21 o 
  -6   8  13       84.10       85.55     24.10 o 
  -5   8  13      159.44      182.30     14.08 o 
  -4   8  13       30.07       71.64     13.50 o 
  -3   8  13      192.66      172.13     13.83 o 
  -2   8  13      330.92      331.51     62.52 o 
  -1   8  13       62.24       65.20     17.68 o 
   0   8  13       29.14       19.49     11.36 o 
   1   8  13        0.14        0.67     10.12 o 
   2   8  13      200.79      223.56     10.76 o 
   3   8  13       88.78       68.51      9.67 o 
   4   8  13      439.92      409.79     36.35 o 
   5   8  13       24.03       33.93      9.66 o 
   6   8  13      333.70      299.15     14.03 o 
   7   8  13      241.29      240.57     25.35 o 
 -15   9  13       19.38       16.19     11.41 o 
 -14   9  13      176.44      151.56     22.72 o 
 -13   9  13       91.39      112.29     14.86 o 
 -12   9  13       98.24       50.37     11.00 o 
 -11   9  13      628.51      585.68    185.78 o 
 -10   9  13      492.42      525.90     90.47 o 
  -9   9  13      432.03      396.21     55.75 o 
  -8   9  13      942.07      953.74    214.09 o 
  -7   9  13       36.04       65.13     10.73 o 
  -6   9  13      374.86      370.20     80.46 o 
  -5   9  13       29.30       51.18     13.00 o 
  -4   9  13       12.41       27.60     17.53 o 
  -3   9  13      314.05      350.90     71.47 o 
  -2   9  13       21.97       19.72     13.09 o 
  -1   9  13        3.05       21.40     10.60 o 
   0   9  13      536.21      476.60     67.00 o 
   1   9  13      448.66      411.59     44.91 o 
   2   9  13       18.28       16.47      8.45 o 
   3   9  13      700.93      652.43     40.35 o 
   4   9  13       16.03       14.24      9.43 o 
   5   9  13      181.32      146.72      9.52 o 
   6   9  13       45.61       28.26     10.75 o 
 -14  10  13        9.47       13.98     11.45 o 
 -13  10  13      376.71      350.25     32.20 o 
 -12  10  13      104.15       52.73     22.17 o 
 -11  10  13       22.08       19.94     21.45 o 
 -10  10  13      172.07      122.35     25.69 o 
  -9  10  13        0.35       15.73     10.04 o 
  -8  10  13      106.09       91.94     11.39 o 
  -7  10  13       21.41       30.04     13.63 o 
  -6  10  13      128.32      118.02     29.72 o 
  -5  10  13      463.67      458.64    100.55 o 
  -4  10  13        6.74       23.96     10.91 o 
  -3  10  13      201.60      142.53     13.09 o 
  -2  10  13      364.24      332.02     80.48 o 
  -1  10  13      642.05      759.59     91.78 o 
   0  10  13      151.44      163.10     62.35 o 
   1  10  13      335.39      288.00     51.98 o 
   2  10  13      160.63      137.40     10.88 o 
   3  10  13        0.38       10.13     11.32 o 
   4  10  13       47.71       45.05      8.55 o 
   5  10  13       64.44       65.09     11.40 o 
 -13  11  13      197.03      116.73     51.55 o 
 -12  11  13      132.72      119.54     39.73 o 
 -11  11  13       10.66       32.47     18.18 o 
 -10  11  13       35.61       43.31     10.63 o 
  -9  11  13      133.69      169.28     25.68 o 
  -8  11  13        5.23        3.58     13.99 o 
  -7  11  13       16.70       28.44     12.80 o 
  -6  11  13      132.38      141.66     18.32 o 
  -5  11  13        0.18        4.55     15.10 o 
  -4  11  13      137.39      171.71     18.25 o 
  -3  11  13       52.01       54.48     14.26 o 
  -2  11  13      483.09      505.67     97.39 o 
  -1  11  13     2214.57     2296.81    511.40 o 
   0  11  13        6.48       10.56     11.44 o 
   1  11  13        0.62        2.79     11.58 o 
   2  11  13        9.49       13.33     11.71 o 
   3  11  13        0.11        7.36     14.53 o 
 -11  12  13      365.21      306.46     75.70 o 
 -10  12  13        3.10       -2.43      9.74 o 
  -9  12  13        2.36       -3.73     10.77 o 
  -8  12  13       59.99       86.86     12.59 o 
  -7  12  13      100.63       83.67     39.51 o 
  -6  12  13       11.27        4.98     14.62 o 
  -5  12  13       28.85       28.75     16.96 o 
  -4  12  13       13.63        8.97     10.00 o 
  -3  12  13       13.82       17.70     24.27 o 
  -2  12  13        1.72       -3.60     11.87 o 
  -1  12  13      239.45      199.79     49.14 o 
   0  12  13        1.82       15.29     14.56 o 
   1  12  13       10.47        4.24     10.70 o 
   2  12  13      145.51      130.02     32.13 o 
  -9  13  13       52.82       36.51     13.13 o 
  -8  13  13       71.59       52.06     15.89 o 
  -7  13  13        1.49        6.83     10.78 o 
  -6  13  13      105.76       86.32     43.31 o 
  -5  13  13       58.93       43.43     12.80 o 
  -4  13  13      119.92      101.40     19.47 o 
  -3  13  13       70.33       76.82     26.85 o 
  -2  13  13       14.23      -12.89     15.44 o 
  -1  13  13       53.44       61.47     11.22 o 
 -19   0  14       46.83       40.32     17.15 o 
 -18   0  14      442.41      345.43     25.08 o 
 -17   0  14      904.46     1063.03     29.29 o 
 -16   0  14     1319.71     1275.69     29.96 o 
 -15   0  14      396.15      375.96     21.40 o 
 -14   0  14      192.52      207.73     19.30 o 
 -13   0  14      325.68      310.36     14.93 o 
 -12   0  14      839.69      854.71     27.62 o 
 -11   0  14     1638.59     1758.21     93.91 o 
 -10   0  14        6.00       13.63     12.66 o 
  -9   0  14       16.69       45.11     12.72 o 
  -8   0  14     1697.69     1788.37    118.18 o 
  -7   0  14     2095.43     2272.47    139.25 o 
  -6   0  14        0.42       20.96     10.83 o 
  -5   0  14     2265.35     2288.65    168.01 o 
  -4   0  14      390.88      367.47     46.61 o 
  -3   0  14      272.26      275.73     16.01 o 
  -2   0  14       26.47       30.30     13.09 o 
  -1   0  14       77.87      108.52     13.67 o 
   0   0  14     1119.16     1205.02     75.54 o 
   1   0  14      172.63      215.25     12.45 o 
   2   0  14       56.53       98.04     14.51 o 
   3   0  14     1776.61     2218.30    219.92 o 
   4   0  14      330.47      418.14     45.48 o 
   5   0  14     2675.47     3000.66    316.45 o 
   6   0  14        1.54        2.34     13.04 o 
   7   0  14      538.09      517.37     21.40 o 
   8   0  14      231.83      219.34     26.13 o 
 -19   1  14       82.10       83.91     16.73 o 
 -18   1  14      114.13      112.88     22.62 o 
 -17   1  14     1403.06     1475.16     37.96 o 
 -16   1  14      441.42      431.01     41.33 o 
 -15   1  14       18.26       25.27     11.67 o 
 -14   1  14       58.07       73.52      9.14 o 
 -13   1  14      371.59      393.61     27.52 o 
 -12   1  14      935.02      934.69     30.41 o 
 -11   1  14       41.07       49.78      8.14 o 
 -10   1  14      430.85      442.81     17.00 o 
  -9   1  14       29.43       33.20      8.25 o 
  -8   1  14     2785.71     2929.78    129.14 o 
  -7   1  14      546.67      530.25     43.13 o 
  -6   1  14     1754.87     1850.59    107.29 o 
  -5   1  14      108.17       96.42      8.79 o 
  -4   1  14      823.99      866.67     65.22 o 
  -3   1  14       70.16       76.05      8.32 o 
  -2   1  14      504.70      523.38     30.40 o 
  -1   1  14      142.48      164.15     16.04 o 
   0   1  14       35.92       42.48      9.38 o 
   1   1  14      465.54      518.07     44.19 o 
   2   1  14      637.56      685.55     60.83 o 
   3   1  14      452.45      535.41     18.84 o 
   4   1  14      435.07      407.33     38.01 o 
   5   1  14       19.06       16.71     12.26 o 
   6   1  14       58.27       67.60     11.58 o 
   7   1  14      487.37      556.44     24.90 o 
   8   1  14      408.11      382.45     34.95 o 
 -19   2  14       17.61       24.81     13.77 o 
 -18   2  14      172.57      202.35     16.94 o 
 -17   2  14      314.46      312.26     35.62 o 
 -16   2  14      673.14      703.43     18.25 o 
 -15   2  14      290.04      270.94     15.18 o 
 -14   2  14      152.23      127.55     12.39 o 
 -13   2  14      253.14      271.33     29.09 o 
 -12   2  14      291.77      299.92     27.07 o 
 -11   2  14      199.98      232.05     33.36 o 
 -10   2  14      735.77      826.48     28.89 o 
  -9   2  14      558.54      613.80     29.03 o 
  -8   2  14       41.45       62.57      9.63 o 
  -7   2  14      698.85      819.91     44.33 o 
  -6   2  14     1112.13     1063.11     29.96 o 
  -5   2  14     1242.97     1177.65     35.73 o 
  -4   2  14       18.65       15.55      8.72 o 
  -3   2  14     1878.47     2169.43     66.00 o 
  -2   2  14      855.08      900.00     21.87 o 
  -1   2  14     1294.77     1304.03     56.04 o 
   0   2  14     2234.07     2128.87     82.77 o 
   1   2  14     6036.91     6666.69    396.22 o 
   2   2  14       12.00       23.91      7.75 o 
   3   2  14      372.48      355.48     24.07 o 
   4   2  14     1044.51     1098.98     15.78 o 
   5   2  14      388.25      469.79     29.53 o 
   6   2  14     1578.03     1726.30     85.78 o 
   7   2  14     1284.61     1335.75    131.50 o 
   8   2  14       14.27       35.62     14.08 o 
 -18   3  14      199.70      206.89     32.03 o 
 -17   3  14        6.16       15.78     15.04 o 
 -16   3  14       63.00       71.68     20.69 o 
 -15   3  14       99.01       75.75     10.28 o 
 -14   3  14      706.13      721.24     43.42 o 
 -13   3  14      330.88      319.14     24.05 o 
 -12   3  14      277.60      277.69     17.02 o 
 -11   3  14       85.90       80.56      9.54 o 
 -10   3  14       30.39       39.18      9.38 o 
  -9   3  14      152.27      155.67      8.70 o 
  -8   3  14     1716.35     1765.90    112.48 o 
  -7   3  14      803.15      824.98     41.62 o 
  -6   3  14      255.16      251.42      9.45 o 
  -5   3  14     2163.95     2283.61     52.40 o 
  -4   3  14      932.54      964.64     22.42 o 
  -3   3  14     1847.43     1876.00     32.38 o 
  -2   3  14      746.11      735.65     33.12 o 
  -1   3  14     3639.96     3827.43    161.37 o 
   0   3  14      361.17      399.22     26.60 o 
   1   3  14      950.49     1055.37     26.51 o 
   2   3  14      103.68      116.07     10.26 o 
   3   3  14        9.46       26.60     11.60 o 
   4   3  14       51.33       43.52      9.69 o 
   5   3  14       38.91       50.57      9.78 o 
   6   3  14        8.13       -2.07     12.14 o 
   7   3  14      954.66      995.09     29.15 o 
   8   3  14      223.43      206.34     23.65 o 
 -18   4  14        1.09        4.65     11.96 o 
 -17   4  14       82.63      108.72     13.27 o 
 -16   4  14      194.85      182.64     14.03 o 
 -15   4  14      194.13      179.16     34.40 o 
 -14   4  14      159.51      174.65     12.50 o 
 -13   4  14        3.82        6.26     11.84 o 
 -12   4  14      556.94      496.13     34.21 o 
 -11   4  14      612.09      641.76     47.36 o 
 -10   4  14       59.36       63.43      9.19 o 
  -9   4  14      659.59      587.14     45.36 o 
  -8   4  14       95.08      133.25     15.14 o 
  -7   4  14      178.99      215.83     19.88 o 
  -6   4  14      360.58      407.92     24.50 o 
  -5   4  14     1097.59     1159.07     57.69 o 
  -4   4  14     1016.91     1108.66     38.62 o 
  -3   4  14        1.88        1.78      8.13 o 
  -2   4  14      376.66      414.19     24.80 o 
  -1   4  14       86.59       76.43     10.11 o 
   0   4  14      259.59      274.86     21.12 o 
   1   4  14       23.36       24.80     10.85 o 
   2   4  14      553.94      577.39     44.54 o 
   3   4  14      253.93      269.26     25.54 o 
   4   4  14       44.87       55.98     11.67 o 
   5   4  14       65.18       63.55     11.00 o 
   6   4  14      101.95      115.22     13.15 o 
   7   4  14        6.19       16.15     10.01 o 
   8   4  14       18.20       30.78     14.22 o 
 -18   5  14        0.00       -1.67     12.11 o 
 -17   5  14      571.34      595.73     25.57 o 
 -16   5  14      402.42      384.27     39.01 o 
 -15   5  14        1.62        7.75      9.36 o 
 -14   5  14       20.37       23.62     11.98 o 
 -13   5  14     1007.99     1082.78     78.89 o 
 -12   5  14        5.20        0.33     10.15 o 
 -11   5  14     1203.99     1147.66     84.20 o 
 -10   5  14       35.85       37.38      8.62 o 
  -9   5  14       47.43       60.24      8.59 o 
  -8   5  14      335.58      378.70     25.16 o 
  -7   5  14      921.32     1057.53    105.09 o 
  -6   5  14       79.07       67.25      9.65 o 
  -5   5  14     2833.54     2865.23    261.03 o 
  -4   5  14        0.82       10.85      9.47 o 
  -3   5  14       96.32       94.96     12.04 o 
  -2   5  14     1055.97      986.91     66.48 o 
  -1   5  14     3643.46     3831.94    110.26 o 
   0   5  14       21.83       28.83      9.34 o 
   1   5  14       90.38       84.75     12.92 o 
   2   5  14       55.56       54.75      9.02 o 
   3   5  14        7.22        4.56     11.45 o 
   4   5  14        7.20        9.20     10.67 o 
   5   5  14      329.75      282.16     37.97 o 
   6   5  14       23.12       27.05     12.31 o 
   7   5  14      949.12      890.10     75.14 o 
 -17   6  14        6.11       17.15     11.08 o 
 -16   6  14      284.76      364.33     27.87 o 
 -15   6  14       38.49       45.01      9.32 o 
 -14   6  14      128.56      100.57     10.06 o 
 -13   6  14       32.24       25.43     11.02 o 
 -12   6  14        7.40        6.75      9.35 o 
 -11   6  14      315.29      277.12     14.34 o 
 -10   6  14      891.89      829.82     42.25 o 
  -9   6  14       29.13       16.04     11.05 o 
  -8   6  14      396.26      326.97     28.55 o 
  -7   6  14       68.71       74.59     11.54 o 
  -6   6  14       36.05       47.41     10.92 o 
  -5   6  14       93.23      101.90     15.31 o 
  -4   6  14      106.24       94.24     15.55 o 
  -3   6  14       15.14       27.53      8.22 o 
  -2   6  14        0.26       -0.17      9.14 o 
  -1   6  14      441.74      426.33     27.61 o 
   0   6  14       26.08       35.04     11.85 o 
   1   6  14      169.17      200.31     30.26 o 
   2   6  14        0.00        3.44     11.21 o 
   3   6  14      237.28      199.01     18.95 o 
   4   6  14     1355.71     1229.24     89.48 o 
   5   6  14       21.79       30.56     10.92 o 
   6   6  14       64.48      102.43     20.12 o 
   7   6  14        1.03        8.46     13.50 o 
 -16   7  14       64.70       56.94     10.93 o 
 -15   7  14      571.04      514.82     51.78 o 
 -14   7  14       14.24       26.79     10.25 o 
 -13   7  14     1574.55     1539.08    113.95 o 
 -12   7  14        2.21       12.54     10.91 o 
 -11   7  14       71.52       72.11      9.87 o 
 -10   7  14        0.02       -4.89     10.09 o 
  -9   7  14      296.38      258.32     86.12 o 
  -8   7  14        1.16       -5.69     13.09 o 
  -7   7  14       81.78       80.94     10.89 o 
  -6   7  14        6.38        2.43     14.95 o 
  -5   7  14      487.42      544.31     79.09 o 
  -4   7  14       62.95       59.66     13.44 o 
  -3   7  14      169.36      174.98     35.76 o 
  -2   7  14       15.70       21.56      9.59 o 
  -1   7  14      981.69     1018.78     86.43 o 
   0   7  14       56.93       48.75      8.49 o 
   1   7  14      435.03      438.49     16.22 o 
   2   7  14       88.16      104.13     11.85 o 
   3   7  14      223.63      233.93     23.73 o 
   4   7  14        5.36       19.41      9.85 o 
   5   7  14      430.62      420.28     43.71 o 
   6   7  14      120.56      143.98     17.23 o 
 -16   8  14       11.81       20.70     11.02 o 
 -15   8  14        8.54       12.09     10.77 o 
 -14   8  14      631.87      653.72     56.50 o 
 -13   8  14      119.41      124.25     11.50 o 
 -12   8  14        1.87        6.63     10.25 o 
 -11   8  14        4.97       13.04     11.36 o 
 -10   8  14       19.12       29.91      9.85 o 
  -9   8  14       14.49       19.60     12.60 o 
  -8   8  14      623.06      706.52    109.89 o 
  -7   8  14       87.10       94.67     12.14 o 
  -6   8  14      165.91      184.11     43.86 o 
  -5   8  14      369.21      378.35     65.76 o 
  -4   8  14      584.86      566.62     72.84 o 
  -3   8  14       25.22       22.12     11.32 o 
  -2   8  14       25.32       39.96     17.80 o 
  -1   8  14      712.80      691.65     68.51 o 
   0   8  14       47.14       43.63     11.68 o 
   1   8  14       54.84       59.01     11.03 o 
   2   8  14      232.90      243.13     17.58 o 
   3   8  14       86.71       85.73     12.47 o 
   4   8  14       62.17       68.93     12.19 o 
   5   8  14       45.29       43.82     12.24 o 
 -15   9  14        0.19       -3.78     12.93 o 
 -14   9  14        4.68       22.02     11.20 o 
 -13   9  14       35.90       37.38     13.11 o 
 -12   9  14       48.53       57.89     14.29 o 
 -11   9  14       85.12       75.72     24.99 o 
 -10   9  14      112.36      124.19     23.19 o 
  -9   9  14       10.97       14.58     11.52 o 
  -8   9  14       22.80       22.31     11.73 o 
  -7   9  14      193.61      224.59     37.36 o 
  -6   9  14        0.01        1.38     13.70 o 
  -5   9  14     1119.53     1033.75    157.69 o 
  -4   9  14        0.33        1.79     13.83 o 
  -3   9  14      291.13      321.03     56.97 o 
  -2   9  14        0.01       13.19     11.82 o 
  -1   9  14     1138.31     1096.03    163.28 o 
   0   9  14      164.15      129.71     13.88 o 
   1   9  14        0.01        0.86      9.23 o 
   2   9  14      401.29      405.20     47.01 o 
   3   9  14        8.63       14.73     10.17 o 
   4   9  14        0.00       10.56     11.33 o 
 -14  10  14       77.45       62.07     17.99 o 
 -13  10  14       40.20       41.86     13.50 o 
 -12  10  14        4.61       11.72     23.70 o 
 -11  10  14      158.18      141.36     41.69 o 
 -10  10  14       10.31       17.60     10.32 o 
  -9  10  14        0.04        4.69      8.93 o 
  -8  10  14      469.80      414.58     44.43 o 
  -7  10  14      232.76      240.79     48.30 o 
  -6  10  14      267.95      281.92     44.62 o 
  -5  10  14        0.09       14.82     11.56 o 
  -4  10  14       31.81       40.54     22.60 o 
  -3  10  14      368.89      380.10     66.12 o 
  -2  10  14      363.01      339.52     63.30 o 
  -1  10  14      484.88      428.41    102.19 o 
   0  10  14       92.77      102.34     19.73 o 
   1  10  14      119.29      119.25     11.25 o 
   2  10  14        0.90       -3.79     11.00 o 
   3  10  14       27.17       18.12      9.86 o 
 -12  11  14       29.44       67.00     16.54 o 
 -11  11  14        5.05        8.57     16.82 o 
 -10  11  14      211.04      187.65     41.20 o 
  -9  11  14        0.66        0.75     12.35 o 
  -8  11  14       12.61       12.65     21.55 o 
  -7  11  14      198.77      219.89     53.63 o 
  -6  11  14       40.04       60.61     16.84 o 
  -5  11  14       63.73       66.28     19.25 o 
  -4  11  14      294.86      288.58     60.53 o 
  -3  11  14        5.71       14.23     14.39 o 
  -2  11  14     1006.15      891.85    118.32 o 
  -1  11  14       18.88       33.16     14.85 o 
   0  11  14       11.32       22.94     12.90 o 
   1  11  14      111.59       67.00     19.40 o 
   2  11  14        0.08       20.21     20.97 o 
 -10  12  14       70.50       61.71     13.66 o 
  -9  12  14        3.77        5.99      9.83 o 
  -8  12  14       32.11       22.83     16.39 o 
  -7  12  14        6.40       18.20     15.19 o 
  -6  12  14        0.07       15.70     12.39 o 
  -5  12  14      359.04      318.82     73.89 o 
  -4  12  14      143.22      112.01     30.41 o 
  -3  12  14       14.35       21.18     14.55 o 
  -2  12  14       17.08       18.93     12.11 o 
  -1  12  14       40.29       56.63     12.91 o 
 -18   1  15      128.94      156.65     16.86 o 
 -17   1  15      110.33      153.17     13.07 o 
 -16   1  15      517.77      529.23     14.33 o 
 -15   1  15       12.36       34.92     14.62 o 
 -14   1  15      418.24      448.05     25.00 o 
 -13   1  15       21.18       37.44      9.57 o 
 -12   1  15       68.51       73.29      8.76 o 
 -11   1  15       34.50       22.80      9.66 o 
 -10   1  15        3.40       10.44      9.31 o 
  -9   1  15      391.16      417.33     13.72 o 
  -8   1  15     1250.21     1183.31     35.74 o 
  -7   1  15      319.85      358.05     23.02 o 
  -6   1  15     1474.91     1571.68     80.66 o 
  -5   1  15       13.82       15.89      9.01 o 
  -4   1  15     1303.51     1226.17     91.20 o 
  -3   1  15       98.24       83.86      8.00 o 
  -2   1  15     1951.44     2020.83    122.76 o 
  -1   1  15       77.87       87.94      8.52 o 
   0   1  15      198.76      208.40     20.18 o 
   1   1  15       17.34       34.33      9.41 o 
   2   1  15        2.01       16.39      8.80 o 
   3   1  15      462.14      439.84     26.82 o 
   4   1  15      310.09      290.71     19.93 o 
   5   1  15      392.24      357.45     14.38 o 
   6   1  15      338.52      298.62     20.57 o 
   7   1  15        0.08       -2.29     10.78 o 
 -18   2  15        0.17       12.16     13.12 o 
 -17   2  15        0.30       -2.33     12.57 o 
 -16   2  15       52.79       51.41     14.60 o 
 -15   2  15       14.89       11.82     11.87 o 
 -14   2  15      546.43      543.43     25.08 o 
 -13   2  15      346.60      302.30     29.57 o 
 -12   2  15      101.92      124.68      9.98 o 
 -11   2  15        3.11       -2.14      8.71 o 
 -10   2  15      333.26      352.97     22.61 o 
  -9   2  15      102.85       79.51      8.54 o 
  -8   2  15      128.63      159.05     10.29 o 
  -7   2  15      222.85      246.63     16.67 o 
  -6   2  15        7.81       33.36      9.82 o 
  -5   2  15      630.17      584.66     38.14 o 
  -4   2  15      747.61      757.01     43.53 o 
  -3   2  15      104.52      127.56     10.44 o 
  -2   2  15      111.18      103.37      8.99 o 
  -1   2  15       66.81       62.51     10.09 o 
   0   2  15       60.60       62.55      8.92 o 
   1   2  15     1394.39     1571.03     85.11 o 
   2   2  15        1.33        5.61      9.17 o 
   3   2  15      215.24      230.00     29.34 o 
   4   2  15      169.34      147.25     10.07 o 
   5   2  15        0.51       13.99     13.14 o 
   6   2  15      453.35      440.63     20.16 o 
   7   2  15       62.59       60.90     12.61 o 
 -18   3  15      256.71      316.98     33.20 o 
 -17   3  15       45.13       50.36     12.38 o 
 -16   3  15      737.00      815.02     20.59 o 
 -15   3  15      137.36      118.05     12.84 o 
 -14   3  15      149.40      186.63     15.83 o 
 -13   3  15       14.43       18.83      8.48 o 
 -12   3  15       24.44       16.05      8.38 o 
 -11   3  15      667.24      698.53     37.52 o 
 -10   3  15      502.92      519.00     32.30 o 
  -9   3  15      834.07      799.97     48.35 o 
  -8   3  15       11.37       18.08      9.63 o 
  -7   3  15      122.67       92.42      8.62 o 
  -6   3  15        3.83        5.39      8.85 o 
  -5   3  15      232.90      205.72     11.28 o 
  -4   3  15        7.81       10.05     10.17 o 
  -3   3  15      316.98      303.66     11.79 o 
  -2   3  15      210.24      218.01     17.85 o 
  -1   3  15      135.65      127.64     12.76 o 
   0   3  15       92.83      101.91     10.13 o 
   1   3  15      453.81      431.58     39.92 o 
   2   3  15      472.89      446.19     14.66 o 
   3   3  15       25.85       27.38     10.55 o 
   4   3  15      454.66      509.35     48.05 o 
   5   3  15        0.28        8.22     10.63 o 
   6   3  15      341.35      275.57     33.30 o 
   7   3  15       20.50       15.83     12.53 o 
 -17   4  15        3.01        1.00     16.10 o 
 -16   4  15       12.89       25.56     11.04 o 
 -15   4  15      344.14      350.18     27.57 o 
 -14   4  15      147.31      178.35     21.48 o 
 -13   4  15       94.88       75.37     11.94 o 
 -12   4  15        0.18        5.24      9.30 o 
 -11   4  15       11.80        9.03      9.58 o 
 -10   4  15      339.50      341.31     18.58 o 
  -9   4  15       29.77       47.29     10.73 o 
  -8   4  15       27.98       55.07     10.50 o 
  -7   4  15      231.18      202.07     13.94 o 
  -6   4  15        1.02        9.26     10.19 o 
  -5   4  15       99.65      119.82      9.02 o 
  -4   4  15       83.59       94.21     10.06 o 
  -3   4  15      427.83      477.31     27.60 o 
  -2   4  15     2652.85     2811.42    123.65 o 
  -1   4  15      829.10      916.60     66.95 o 
   0   4  15      596.62      621.67     18.79 o 
   1   4  15      541.67      590.35     50.58 o 
   2   4  15      268.33      314.64     17.91 o 
   3   4  15        0.00       10.90      9.57 o 
   4   4  15      424.18      429.36     36.34 o 
   5   4  15     1137.97     1281.50    122.37 o 
   6   4  15      415.12      379.19     37.57 o 
 -17   5  15      132.48      156.46     15.75 o 
 -16   5  15      367.62      374.13     24.69 o 
 -15   5  15      906.36      957.93    101.01 o 
 -14   5  15      987.65      914.84     61.52 o 
 -13   5  15      125.08      125.18     14.51 o 
 -12   5  15       13.38       20.13     12.16 o 
 -11   5  15       42.19       53.05     11.34 o 
 -10   5  15      227.71      233.92     21.03 o 
  -9   5  15      117.97      113.42     12.14 o 
  -8   5  15      769.45      706.06     77.55 o 
  -7   5  15      200.73      238.37     24.96 o 
  -6   5  15     1177.86     1311.63     93.80 o 
  -5   5  15       13.72       11.64      9.83 o 
  -4   5  15      716.97      629.34     29.92 o 
  -3   5  15     1183.00     1268.48     77.93 o 
  -2   5  15      273.78      293.05     30.72 o 
  -1   5  15      219.48      223.59     13.09 o 
   0   5  15       74.33       89.50     11.96 o 
   1   5  15      306.44      325.59     17.33 o 
   2   5  15      137.56      180.70     19.89 o 
   3   5  15      713.72      684.51     39.37 o 
   4   5  15      100.88      108.98     14.71 o 
   5   5  15       14.50        4.75     11.16 o 
   6   5  15       14.98       22.54     11.77 o 
 -16   6  15      193.28      163.63     14.19 o 
 -15   6  15       55.99       36.31     12.23 o 
 -14   6  15     2075.63     1934.41    258.67 o 
 -13   6  15      153.57      139.06     13.42 o 
 -12   6  15      322.36      232.65     13.04 o 
 -11   6  15        5.09       15.23     10.71 o 
 -10   6  15      242.72      225.19     18.00 o 
  -9   6  15       71.67       66.69     10.52 o 
  -8   6  15        0.47      -11.13     13.98 o 
  -7   6  15      524.31      526.80    114.09 o 
  -6   6  15       63.57       91.16     14.10 o 
  -5   6  15      748.24      635.67    152.58 o 
  -4   6  15        0.09       -7.03     11.71 o 
  -3   6  15       46.91       69.08     12.87 o 
  -2   6  15        0.47        6.18      9.63 o 
  -1   6  15       61.97       56.13     12.29 o 
   0   6  15      330.63      357.27     37.07 o 
   1   6  15      324.27      326.92     24.48 o 
   2   6  15      211.93      190.14     23.17 o 
   3   6  15      165.97      194.07     11.83 o 
   4   6  15      602.91      596.18     64.88 o 
   5   6  15       37.27       26.79     11.43 o 
 -16   7  15       98.62       83.48     10.24 o 
 -15   7  15       37.52       29.06     10.69 o 
 -14   7  15        6.40       -0.95      9.55 o 
 -13   7  15       47.57       61.45     12.06 o 
 -12   7  15        3.01        0.11      9.91 o 
 -11   7  15      150.12      146.65     14.95 o 
 -10   7  15        4.77        3.75      9.44 o 
  -9   7  15      527.79      501.92     86.81 o 
  -8   7  15     1583.13     1580.60    399.94 o 
  -7   7  15     1000.41      933.10    148.59 o 
  -6   7  15      156.44      174.70     21.74 o 
  -5   7  15     1152.60     1232.20    177.51 o 
  -4   7  15      973.45     1069.73    206.95 o 
  -3   7  15      577.35      620.79     76.83 o 
  -2   7  15      373.28      423.89     32.65 o 
  -1   7  15      567.89      591.73     41.50 o 
   0   7  15       27.77       33.73      8.46 o 
   1   7  15      116.67      122.40     10.76 o 
   2   7  15       94.03       95.44     12.59 o 
   3   7  15      111.05      134.88     11.16 o 
   4   7  15      424.90      436.74     33.98 o 
   5   7  15      322.45      328.08     19.54 o 
 -15   8  15      185.74      212.94     33.25 o 
 -14   8  15        1.79        4.61     12.28 o 
 -13   8  15      104.87       75.91     11.51 o 
 -12   8  15      339.00      352.12    106.28 o 
 -11   8  15      117.93      142.60     31.31 o 
 -10   8  15        0.00        1.55     10.07 o 
  -9   8  15        3.14       16.47      9.59 o 
  -8   8  15      240.98      291.94     61.06 o 
  -7   8  15      309.73      330.05     77.23 o 
  -6   8  15       52.21       53.92     20.26 o 
  -5   8  15       33.97       14.35     11.29 o 
  -4   8  15       36.75       46.43     14.20 o 
  -3   8  15      365.63      382.62     81.29 o 
  -2   8  15     1117.33      931.72    205.42 o 
  -1   8  15        2.44        6.18     10.48 o 
   0   8  15        6.14       25.72     12.21 o 
   1   8  15      641.91      586.41     32.81 o 
   2   8  15       26.82       18.33     11.38 o 
   3   8  15      136.46      147.87     14.87 o 
   4   8  15       11.80       24.19     10.95 o 
 -14   9  15        6.24       22.95     13.78 o 
 -13   9  15        0.14       -0.50     16.25 o 
 -12   9  15        6.83       -0.43     12.27 o 
 -11   9  15        2.19       11.87     12.18 o 
 -10   9  15      104.25       70.69     11.14 o 
  -9   9  15        8.84       11.55     10.10 o 
  -8   9  15       19.60       20.34     14.52 o 
  -7   9  15       57.61       73.53     17.25 o 
  -6   9  15       63.89       63.20     12.36 o 
  -5   9  15       76.83       63.28     16.08 o 
  -4   9  15       13.19        4.29     11.96 o 
  -3   9  15      348.45      272.66     42.23 o 
  -2   9  15      276.97      285.78     36.36 o 
  -1   9  15      729.49      677.25    122.98 o 
   0   9  15       27.79       22.14     11.07 o 
   1   9  15      222.00      193.78     40.71 o 
   2   9  15       15.36       19.34     10.95 o 
   3   9  15      395.04      299.36     47.53 o 
 -12  10  15       20.04       12.76     16.28 o 
 -11  10  15      137.99      139.11     39.84 o 
 -10  10  15        6.66       12.55     10.52 o 
  -9  10  15       21.15       23.34     12.89 o 
  -8  10  15      105.04      107.89     47.04 o 
  -7  10  15      136.69      146.69     42.19 o 
  -6  10  15      155.88      183.61     20.07 o 
  -5  10  15      138.11      126.73     33.99 o 
  -4  10  15       15.09       42.17     14.54 o 
  -3  10  15        0.03        4.41     27.83 o 
  -2  10  15      290.11      273.18     43.88 o 
  -1  10  15      457.14      347.34     76.16 o 
   0  10  15      321.27      281.29     53.61 o 
   1  10  15       36.53       40.00     18.63 o 
 -10  11  15       56.13       40.52     14.17 o 
  -9  11  15      190.71      155.60     28.21 o 
  -8  11  15      235.23      225.18     76.97 o 
  -7  11  15       98.07      136.02     58.55 o 
  -6  11  15       34.91       28.57     20.28 o 
  -5  11  15      108.79      115.22     25.04 o 
  -4  11  15      118.05      107.99     13.24 o 
  -3  11  15       42.62       46.63     15.86 o 
  -2  11  15      153.07      165.94     51.38 o 
  -1  11  15       67.60       92.12     21.91 o 
  -5  12  15      207.05      187.08     40.42 o 
 -18   0  16      156.87      194.64     24.32 o 
 -17   0  16     1575.95     1564.59     36.64 o 
 -16   0  16      104.46      141.61     21.36 o 
 -15   0  16       48.66       49.74     14.67 o 
 -14   0  16      950.71      800.98     22.84 o 
 -13   0  16        9.56       35.11     14.64 o 
 -12   0  16      305.31      280.20     24.39 o 
 -11   0  16      183.14      196.77     15.14 o 
 -10   0  16     1406.47     1378.63    131.91 o 
  -9   0  16     1898.96     1654.31    375.50 o 
  -8   0  16     1444.88     1336.05    136.19 o 
  -7   0  16      277.52      256.49     25.58 o 
  -6   0  16        6.59       24.67     13.59 o 
  -5   0  16      213.03      230.35     26.78 o 
  -4   0  16      361.23      390.68     64.31 o 
  -3   0  16     1980.81     1799.59     26.71 o 
  -2   0  16       34.36       34.01     14.14 o 
  -1   0  16     1198.03     1271.84    298.53 o 
   0   0  16       15.75       16.66     14.02 o 
   1   0  16      413.73      458.40     60.49 o 
   2   0  16      134.05      123.23     30.08 o 
   3   0  16      938.20      913.87    116.50 o 
   4   0  16      705.69      880.77     95.98 o 
   5   0  16     2532.49     2771.80    213.49 o 
   6   0  16        1.61       18.20     24.61 o 
 -17   1  16       52.50       65.69     15.69 o 
 -16   1  16       50.66       66.97     14.90 o 
 -15   1  16       23.76       52.96     14.71 o 
 -14   1  16      475.03      503.68     62.83 o 
 -13   1  16      188.97      179.35     17.48 o 
 -12   1  16       63.48       52.57      8.26 o 
 -11   1  16       26.80       30.62      8.82 o 
 -10   1  16      760.56      754.58     47.08 o 
  -9   1  16      869.62      913.63     62.69 o 
  -8   1  16      206.06      233.05     16.61 o 
  -7   1  16       47.62       79.96      8.81 o 
  -6   1  16     1712.50     1853.02    124.25 o 
  -5   1  16      120.26      133.82     12.17 o 
  -4   1  16       60.22       81.10     12.06 o 
  -3   1  16       88.76      104.43      8.91 o 
  -2   1  16      817.51      933.22     51.09 o 
  -1   1  16      446.03      493.11     45.22 o 
   0   1  16       10.55       15.56      8.22 o 
   1   1  16       22.11       25.29      8.35 o 
   2   1  16       11.26       10.15      9.32 o 
   3   1  16     1004.60     1009.83     18.31 o 
   4   1  16        3.95       12.04     11.35 o 
   5   1  16       71.90       96.33     19.39 o 
 -17   2  16       22.22       24.47     15.32 o 
 -16   2  16       14.87       22.03     14.68 o 
 -15   2  16      385.84      434.54     62.68 o 
 -14   2  16      409.33      452.09     67.99 o 
 -13   2  16      270.91      209.68     22.92 o 
 -12   2  16       11.35        9.49     10.17 o 
 -11   2  16      367.98      398.09     41.00 o 
 -10   2  16       17.54       26.46      8.95 o 
  -9   2  16      161.07      142.59     13.16 o 
  -8   2  16      248.90      304.89     18.50 o 
  -7   2  16      864.03      895.64     79.34 o 
  -6   2  16      261.93      219.07     20.48 o 
  -5   2  16      596.84      540.54     25.91 o 
  -4   2  16      272.55      303.77     10.41 o 
  -3   2  16      159.56      234.41     17.84 o 
  -2   2  16       63.59       49.63      9.52 o 
  -1   2  16        0.66        2.42      8.32 o 
   0   2  16       13.72       19.71      9.25 o 
   1   2  16       29.34       19.10     10.44 o 
   2   2  16       10.08       18.09     10.74 o 
   3   2  16      545.98      564.25     42.58 o 
   4   2  16      187.53      180.47     13.54 o 
   5   2  16      107.79      170.76     13.43 o 
 -17   3  16       19.66       36.93     15.92 o 
 -16   3  16        7.58        7.70     13.15 o 
 -15   3  16      514.90      483.58     23.72 o 
 -14   3  16      334.16      399.12     32.18 o 
 -13   3  16      121.64      110.96      9.55 o 
 -12   3  16      237.70      234.07     20.85 o 
 -11   3  16      411.25      427.47     23.78 o 
 -10   3  16        9.86       13.04      9.80 o 
  -9   3  16      394.02      363.11     29.14 o 
  -8   3  16       55.90       53.12      9.91 o 
  -7   3  16      159.77      138.68      9.53 o 
  -6   3  16      375.46      384.21     24.23 o 
  -5   3  16     1275.33     1334.71     66.80 o 
  -4   3  16       12.58       16.81      9.79 o 
  -3   3  16       16.54       30.67      9.80 o 
  -2   3  16      328.96      360.11     26.79 o 
  -1   3  16      243.72      295.57     24.13 o 
   0   3  16      160.94      171.93     14.34 o 
   1   3  16     1363.54     1374.85     97.72 o 
   2   3  16      796.29      805.05     77.20 o 
   3   3  16      537.81      662.85     58.57 o 
   4   3  16      638.39      611.10     62.20 o 
   5   3  16      268.82      273.59     15.39 o 
 -17   4  16      167.62      160.93     24.96 o 
 -16   4  16       49.92       53.36     12.10 o 
 -15   4  16       31.65       30.36     11.34 o 
 -14   4  16     1238.60     1107.86    145.23 o 
 -13   4  16        1.29       -8.07      9.54 o 
 -12   4  16        6.63       23.78      9.32 o 
 -11   4  16      243.67      223.29     19.52 o 
 -10   4  16      457.17      468.23     47.41 o 
  -9   4  16      266.37      230.36     14.28 o 
  -8   4  16       57.58       48.84     10.23 o 
  -7   4  16      157.52      161.05     19.93 o 
  -6   4  16      243.09      182.80     11.09 o 
  -5   4  16       77.81       62.05      9.14 o 
  -4   4  16        0.11        5.88     10.71 o 
  -3   4  16       90.58       61.57     10.57 o 
  -2   4  16        5.99        3.62      8.98 o 
  -1   4  16      625.37      617.73     32.22 o 
   0   4  16        5.46        9.35      9.68 o 
   1   4  16       26.15       59.82     10.40 o 
   2   4  16        0.92        2.50     10.43 o 
   3   4  16      207.85      222.04     19.05 o 
   4   4  16      145.49      159.39     14.22 o 
   5   4  16      595.96      709.66     99.34 o 
 -16   5  16        0.09        3.72     10.39 o 
 -15   5  16       86.78       93.48     12.71 o 
 -14   5  16      134.05      174.41     16.79 o 
 -13   5  16       49.04       34.69     11.08 o 
 -12   5  16        1.85        1.84      9.80 o 
 -11   5  16      425.59      334.04     28.74 o 
 -10   5  16      969.21      974.70     97.60 o 
  -9   5  16      177.59      174.75     23.70 o 
  -8   5  16       40.69       43.41     12.50 o 
  -7   5  16      444.35      386.09     31.68 o 
  -6   5  16      350.75      443.37     37.01 o 
  -5   5  16      608.11      671.93     41.41 o 
  -4   5  16       67.15       58.27     10.95 o 
  -3   5  16       58.37       57.61     12.17 o 
  -2   5  16      293.60      324.51     41.40 o 
  -1   5  16      360.21      448.45     37.72 o 
   0   5  16      128.05      204.08     30.33 o 
   1   5  16      203.28      224.47     22.98 o 
   2   5  16        7.27        0.88     13.09 o 
   3   5  16       57.03       48.67     10.26 o 
   4   5  16      237.87      222.13     20.42 o 
 -16   6  16      271.53      230.83     31.60 o 
 -15   6  16      227.68      219.06     14.82 o 
 -14   6  16        0.23        5.08      9.07 o 
 -13   6  16        1.78       14.76     11.69 o 
 -12   6  16      100.98      134.64     10.16 o 
 -11   6  16       17.48        9.77     10.08 o 
 -10   6  16       85.78       84.85      8.67 o 
  -9   6  16      179.99      144.67     21.50 o 
  -8   6  16        6.27       13.27     11.89 o 
  -7   6  16      170.12      137.11     44.50 o 
  -6   6  16       31.18       25.83     13.83 o 
  -5   6  16      225.69      258.92     13.35 o 
  -4   6  16      231.02      217.76     19.04 o 
  -3   6  16      136.44      117.69     11.12 o 
  -2   6  16      898.19      802.95     43.39 o 
  -1   6  16      562.13      525.24     34.73 o 
   0   6  16       16.00       29.17     11.47 o 
   1   6  16        4.65       -6.34     10.73 o 
   2   6  16      218.60      224.45     13.76 o 
   3   6  16       19.10        9.31     13.23 o 
   4   6  16      289.04      284.24     13.51 o 
 -15   7  16      192.98      140.65     11.98 o 
 -14   7  16      102.23       89.69     13.05 o 
 -13   7  16      132.73      154.11     13.32 o 
 -12   7  16       46.82       53.07     10.87 o 
 -11   7  16       29.29       16.55      8.08 o 
 -10   7  16       13.28       17.79      9.85 o 
  -9   7  16        0.12       19.69     11.37 o 
  -8   7  16      252.62      254.52     70.71 o 
  -7   7  16       60.96       51.04     10.19 o 
  -6   7  16        0.24       -7.26     16.91 o 
  -5   7  16      477.62      450.70    117.32 o 
  -4   7  16       25.15       29.89     11.27 o 
  -3   7  16        9.72       -1.96     10.23 o 
  -2   7  16      153.65      150.05     13.12 o 
  -1   7  16       88.71      114.18     22.75 o 
   0   7  16       31.03       25.08      9.32 o 
   1   7  16      282.65      302.97     18.14 o 
   2   7  16       36.21       39.49     10.26 o 
   3   7  16        8.62       24.20     12.28 o 
 -14   8  16      284.13      240.62     20.58 o 
 -13   8  16      352.57      349.68    102.03 o 
 -12   8  16       19.68       24.06     15.61 o 
 -11   8  16      104.13      121.26     26.61 o 
 -10   8  16      156.15      144.08     24.61 o 
  -9   8  16       23.62       28.26     11.77 o 
  -8   8  16      270.91      255.74     75.68 o 
  -7   8  16        1.34       -5.66     14.96 o 
  -6   8  16       15.62       -0.99     14.43 o 
  -5   8  16        0.09       -4.92     14.69 o 
  -4   8  16      567.30      564.38    126.90 o 
  -3   8  16      261.85      234.42     46.63 o 
  -2   8  16       21.92       10.71     14.12 o 
  -1   8  16       91.83       93.18     14.97 o 
   0   8  16       59.47       51.15     13.32 o 
   1   8  16       24.12       15.68     10.89 o 
   2   8  16      324.55      288.57     25.62 o 
 -13   9  16       26.37       20.16     21.83 o 
 -12   9  16       50.31       36.56     26.95 o 
 -11   9  16      222.34      184.12     27.65 o 
 -10   9  16       12.31       12.22      9.88 o 
  -9   9  16        0.03       13.43     12.00 o 
  -8   9  16      187.39      132.12     23.22 o 
  -7   9  16      359.16      316.14     69.59 o 
  -6   9  16        0.02        6.77     14.90 o 
  -5   9  16        0.04       -0.63     10.47 o 
  -4   9  16      105.77      100.75     13.38 o 
  -3   9  16       33.53       61.20     20.09 o 
  -2   9  16       32.77       52.13     12.33 o 
  -1   9  16       76.71       97.35     44.03 o 
   0   9  16       75.92       64.48     11.53 o 
   1   9  16        0.57       29.52     15.39 o 
 -11  10  16        5.67       -4.06     12.93 o 
 -10  10  16        2.88        5.95     12.76 o 
  -9  10  16       83.71       73.84     27.09 o 
  -8  10  16      100.42      110.73     18.47 o 
  -7  10  16      345.02      329.32     66.41 o 
  -6  10  16       11.52       21.41     12.53 o 
  -5  10  16       36.48       56.92     12.94 o 
  -4  10  16      650.81      620.72    185.30 o 
  -3  10  16        0.38       -7.24     11.05 o 
  -2  10  16      104.16       85.67     16.00 o 
  -1  10  16       74.21       78.00     15.62 o 
  -7  11  16       71.02       50.47     25.87 o 
  -6  11  16       21.43       35.49     21.12 o 
  -5  11  16       20.98       24.74     11.84 o 
 -17   1  17        9.66       14.76     16.06 o 
 -16   1  17       57.03       45.10     15.64 o 
 -15   1  17       20.35       29.99     12.44 o 
 -14   1  17      684.82      564.89     67.19 o 
 -13   1  17       61.83       64.91     10.26 o 
 -12   1  17       47.09       70.17      9.64 o 
 -11   1  17       77.62       97.27     11.76 o 
 -10   1  17      442.47      390.27     39.39 o 
  -9   1  17      430.81      427.41     21.62 o 
  -8   1  17       27.93       53.72     10.38 o 
  -7   1  17       17.11       23.82      9.83 o 
  -6   1  17       32.27       45.23      8.95 o 
  -5   1  17      446.28      497.24     41.52 o 
  -4   1  17     1376.80     1734.00     87.25 o 
  -3   1  17      116.56      155.93      9.39 o 
  -2   1  17     1301.02     1424.61     88.90 o 
  -1   1  17       81.64       72.30     10.08 o 
   0   1  17      263.41      310.53     25.03 o 
   1   1  17      766.24      812.30     48.41 o 
   2   1  17       91.44      101.65     10.18 o 
   3   1  17      163.00      190.55     18.25 o 
   4   1  17       70.09      113.02     12.20 o 
 -16   2  17        1.02       18.37     14.84 o 
 -15   2  17       20.27       23.65     11.38 o 
 -14   2  17       37.14       33.19     10.86 o 
 -13   2  17        0.46        4.36     10.41 o 
 -12   2  17       59.06       73.52     12.10 o 
 -11   2  17       21.52       42.61      9.95 o 
 -10   2  17       22.54       30.94     10.51 o 
  -9   2  17       10.15       10.87     10.42 o 
  -8   2  17      325.20      303.08     10.83 o 
  -7   2  17       14.33        8.38      8.63 o 
  -6   2  17      127.60      155.63     14.19 o 
  -5   2  17      362.58      425.34     38.68 o 
  -4   2  17       78.11       81.46      9.60 o 
  -3   2  17        5.05       18.25     10.23 o 
  -2   2  17       34.55       83.09      9.68 o 
  -1   2  17       78.82       94.09     10.90 o 
   0   2  17        0.58       11.19     10.47 o 
   1   2  17        0.30        9.28      9.93 o 
   2   2  17      171.35      198.38     11.02 o 
   3   2  17       14.36       18.87     11.44 o 
   4   2  17       23.26       47.24     13.76 o 
 -16   3  17       46.65       61.38     13.72 o 
 -15   3  17        0.36        1.45     12.88 o 
 -14   3  17       94.43      102.81     14.47 o 
 -13   3  17       78.26       54.45     11.81 o 
 -12   3  17      111.59      156.56     13.49 o 
 -11   3  17        2.06        1.46     10.78 o 
 -10   3  17       16.58       28.13     10.86 o 
  -9   3  17        0.02       11.32     10.33 o 
  -8   3  17        3.99       -4.18      9.30 o 
  -7   3  17      304.41      307.44     24.34 o 
  -6   3  17       15.75       11.95      9.67 o 
  -5   3  17       45.01       53.65      9.68 o 
  -4   3  17       59.98       70.60     11.07 o 
  -3   3  17      195.91      242.62     25.36 o 
  -2   3  17      766.40      757.42     25.35 o 
  -1   3  17        9.91       20.23      8.95 o 
   0   3  17        3.97        9.55      9.55 o 
   1   3  17        0.73        5.76      9.65 o 
   2   3  17       60.04       49.59     13.38 o 
   3   3  17     1018.23      959.37     77.32 o 
 -16   4  17        1.68      -10.00     13.57 o 
 -15   4  17        1.10        4.43     13.11 o 
 -14   4  17       62.66       56.60     12.04 o 
 -13   4  17        1.94        7.40     13.04 o 
 -12   4  17      112.45       99.92     12.27 o 
 -11   4  17       19.59       19.47     10.50 o 
 -10   4  17      326.36      340.10     29.57 o 
  -9   4  17     1012.60      959.73     74.36 o 
  -8   4  17      326.72      266.01     18.85 o 
  -7   4  17      410.85      339.60     20.90 o 
  -6   4  17       71.03       91.22      9.49 o 
  -5   4  17        1.65       -0.53      8.87 o 
  -4   4  17        0.54        1.23      8.63 o 
  -3   4  17       58.73       69.18     10.72 o 
  -2   4  17        5.74       18.45     11.40 o 
  -1   4  17       13.16       42.53     12.61 o 
   0   4  17       82.10       75.14     13.35 o 
   1   4  17       29.76       40.62     10.89 o 
   2   4  17      647.19      652.88     88.82 o 
   3   4  17      264.50      255.33     36.29 o 
 -15   5  17       32.77       33.40     12.01 o 
 -14   5  17       80.10       68.56     11.55 o 
 -13   5  17      233.92      250.74     26.42 o 
 -12   5  17       14.79       19.78     10.89 o 
 -11   5  17        0.07       11.36     12.58 o 
 -10   5  17      186.55      156.27     20.72 o 
  -9   5  17      347.53      422.69     42.06 o 
  -8   5  17      193.39      185.86     18.85 o 
  -7   5  17      125.42      101.49     13.57 o 
  -6   5  17        0.75       -1.09     12.56 o 
  -5   5  17     1441.25     1418.43    133.07 o 
  -4   5  17      233.40      258.82     26.55 o 
  -3   5  17      109.85       99.14     13.38 o 
  -2   5  17        3.05        1.14     13.28 o 
  -1   5  17        2.78        6.03      9.91 o 
   0   5  17      655.75      651.22     37.22 o 
   1   5  17      355.71      392.29     48.64 o 
   2   5  17      175.84      141.56     11.57 o 
 -15   6  17       13.53        1.86     17.92 o 
 -14   6  17      213.06      163.53     18.05 o 
 -13   6  17      223.54      203.03     18.51 o 
 -12   6  17      164.13      165.83     18.25 o 
 -11   6  17        0.03        5.56     12.37 o 
 -10   6  17       58.20       68.39     12.17 o 
  -9   6  17      110.78      114.64     37.19 o 
  -8   6  17      657.48      683.04    139.34 o 
  -7   6  17      255.78      200.99     58.93 o 
  -6   6  17       45.99       82.26     15.31 o 
  -5   6  17      237.18      256.97     29.57 o 
  -4   6  17       87.53      110.86     19.59 o 
  -3   6  17        0.12       11.69     11.21 o 
  -2   6  17       79.80       89.50     11.31 o 
  -1   6  17       34.73       34.18     10.58 o 
   0   6  17        0.00       -8.02     14.20 o 
   1   6  17       90.59       83.02     17.31 o 
   2   6  17      348.07      372.36     21.86 o 
 -14   7  17        2.75        5.98     22.50 o 
 -13   7  17        1.85        8.95     12.56 o 
 -12   7  17        0.79        4.24     12.38 o 
 -11   7  17       12.17       10.56     11.08 o 
 -10   7  17        9.73       17.75      9.82 o 
  -9   7  17       16.08        8.36     12.36 o 
  -8   7  17      251.74      224.92     35.95 o 
  -7   7  17       27.07       34.41     11.27 o 
  -6   7  17      110.53      149.74     53.63 o 
  -5   7  17      100.61       96.75     20.02 o 
  -4   7  17      155.86      152.79     49.83 o 
  -3   7  17       52.80       72.88     10.87 o 
  -2   7  17        0.14        2.02     13.61 o 
  -1   7  17      306.02      296.88     34.19 o 
   0   7  17      251.08      236.22     14.26 o 
   1   7  17      498.13      498.89     37.41 o 
 -12   8  17      280.89      234.26     58.31 o 
 -11   8  17       24.22       33.43     10.12 o 
 -10   8  17       21.19       44.14     10.94 o 
  -9   8  17      706.64      630.10    118.84 o 
  -8   8  17      595.27      494.38    156.61 o 
  -7   8  17       66.26      111.43     40.04 o 
  -6   8  17      182.07      203.85     68.54 o 
  -5   8  17       33.52       39.15     13.03 o 
  -4   8  17        0.15       18.36     15.35 o 
  -3   8  17      229.43      281.09     17.18 o 
  -2   8  17        3.40       -2.53     16.75 o 
  -1   8  17      102.03      100.01     11.10 o 
   0   8  17        5.75       24.58     16.99 o 
 -11   9  17        1.80      -11.06     11.11 o 
 -10   9  17       33.69       19.64     11.32 o 
  -9   9  17        0.11        1.62     15.77 o 
  -8   9  17       85.78       38.00     32.42 o 
  -7   9  17        9.24        8.83     13.01 o 
  -6   9  17       61.58       64.41     12.67 o 
  -5   9  17       75.75       73.44     18.30 o 
  -4   9  17        0.11       13.31     16.03 o 
  -3   9  17      261.86      260.53     57.12 o 
  -2   9  17      132.37      127.35     22.77 o 
  -6  10  17        0.90       21.40     16.87 o 
 -16   0  18        5.37        8.07     22.65 o 
 -15   0  18       49.62       50.98     22.46 o 
 -14   0  18      221.63      313.84     33.37 o 
 -13   0  18      427.40      397.12     16.46 o 
 -12   0  18      472.77      423.02     34.76 o 
 -11   0  18        0.00        0.63     15.49 o 
 -10   0  18      153.34      174.21     23.55 o 
  -9   0  18       99.36       77.75     16.84 o 
  -8   0  18     2070.93     1960.40    217.74 o 
  -7   0  18      171.36      169.84     28.19 o 
  -6   0  18       19.74       10.75     20.83 o 
  -5   0  18     2315.19     2295.35    290.51 o 
  -4   0  18      156.44      195.96     31.22 o 
  -3   0  18      528.53      585.83     94.93 o 
  -2   0  18      178.64      198.36     16.58 o 
  -1   0  18     1104.57     1085.22    185.40 o 
   0   0  18      145.57      129.66     16.91 o 
   1   0  18      726.04      648.85    120.18 o 
   2   0  18       89.97       75.37     15.46 o 
 -16   1  18        0.07        3.52     12.79 o 
 -15   1  18        1.22        1.12     12.96 o 
 -14   1  18       89.58       94.96     13.70 o 
 -13   1  18      164.19      197.86     12.54 o 
 -12   1  18      246.20      241.25     16.99 o 
 -11   1  18      281.79      233.83     14.23 o 
 -10   1  18      115.50       90.24     11.06 o 
  -9   1  18       21.86       17.03     10.21 o 
  -8   1  18       36.25       20.46      7.66 o 
  -7   1  18      173.82      185.73     19.61 o 
  -6   1  18      446.42      424.42     46.95 o 
  -5   1  18        6.38        8.04     10.45 o 
  -4   1  18     1149.14     1179.37     65.46 o 
  -3   1  18      204.68      212.61     11.78 o 
  -2   1  18      125.65      130.26     12.69 o 
  -1   1  18       10.67       22.31     10.82 o 
   0   1  18      181.42      177.53     22.23 o 
   1   1  18      225.94      230.88     19.07 o 
   2   1  18      621.60      558.22     73.46 o 
 -15   2  18      158.43      142.17     24.50 o 
 -14   2  18        0.15       -3.27     13.14 o 
 -13   2  18     1041.91     1109.80     63.19 o 
 -12   2  18      249.64      257.75     11.67 o 
 -11   2  18      194.69      268.23     14.46 o 
 -10   2  18        1.40        4.23     10.67 o 
  -9   2  18      674.92      650.51     46.79 o 
  -8   2  18      187.27      224.87     12.02 o 
  -7   2  18      349.44      349.74     22.80 o 
  -6   2  18      720.34      802.22     66.46 o 
  -5   2  18      740.06      720.41     60.90 o 
  -4   2  18       97.43       88.57     11.25 o 
  -3   2  18       95.02       99.59     11.38 o 
  -2   2  18       89.17      112.35     11.38 o 
  -1   2  18       23.94       35.49     10.97 o 
   0   2  18      221.85      183.81     19.94 o 
   1   2  18       75.33       65.51     11.57 o 
   2   2  18       12.20       22.99     10.65 o 
 -15   3  18       82.00       87.99     13.81 o 
 -14   3  18       10.78        4.79     10.28 o 
 -13   3  18      101.29       93.52     11.02 o 
 -12   3  18       80.97       87.36     12.57 o 
 -11   3  18       14.42       22.24     12.23 o 
 -10   3  18        1.24        7.62     11.45 o 
  -9   3  18       32.97       30.86      9.68 o 
  -8   3  18      265.24      250.15     11.60 o 
  -7   3  18      737.37      762.99     59.28 o 
  -6   3  18       91.70      102.03     11.31 o 
  -5   3  18      504.56      544.78     38.49 o 
  -4   3  18      547.28      574.29     63.89 o 
  -3   3  18      288.47      353.27     22.92 o 
  -2   3  18      219.93      229.17     13.41 o 
  -1   3  18      133.65      148.72     13.09 o 
   0   3  18       16.03       19.77     10.32 o 
   1   3  18       34.40       54.65     12.09 o 
   2   3  18        0.89       10.96     16.98 o 
 -15   4  18       35.12       31.97     13.61 o 
 -14   4  18      160.68      161.47     25.18 o 
 -13   4  18        8.53       17.52     12.70 o 
 -12   4  18      136.15      143.85     17.43 o 
 -11   4  18        0.01       -2.43     11.49 o 
 -10   4  18      462.40      467.07     48.92 o 
  -9   4  18      234.48      242.87     33.43 o 
  -8   4  18       95.23       85.34     11.89 o 
  -7   4  18       21.50       23.80     12.17 o 
  -6   4  18       13.58       10.66     10.14 o 
  -5   4  18      681.05      674.02     39.65 o 
  -4   4  18      159.19      181.47     11.43 o 
  -3   4  18        0.70        3.24     10.48 o 
  -2   4  18        7.31       16.06      9.64 o 
  -1   4  18       80.94       79.78     12.46 o 
   0   4  18        0.28       12.87     12.15 o 
   1   4  18       89.13       78.94     13.00 o 
 -14   5  18      121.22      138.82     18.80 o 
 -13   5  18      351.68      336.54     41.42 o 
 -12   5  18        4.46        6.93     11.32 o 
 -11   5  18      414.78      413.38     39.07 o 
 -10   5  18      479.80      379.92     41.92 o 
  -9   5  18       12.74       14.28     11.35 o 
  -8   5  18      612.35      616.73     47.34 o 
  -7   5  18     1229.81     1374.45    151.79 o 
  -6   5  18      266.64      264.35     25.49 o 
  -5   5  18       11.58       33.31     11.23 o 
  -4   5  18      234.99      284.26     24.88 o 
  -3   5  18        9.60       13.54     11.54 o 
  -2   5  18      248.84      243.76     41.39 o 
  -1   5  18        4.19       19.52     13.90 o 
   0   5  18        6.77       15.42     12.68 o 
 -13   6  18       11.63       10.28      9.73 o 
 -12   6  18        0.79       -4.01     12.81 o 
 -11   6  18       19.34       17.61     10.50 o 
 -10   6  18        0.35       -7.93     12.80 o 
  -9   6  18        3.02       -6.58     12.76 o 
  -8   6  18        5.47       16.69     12.64 o 
  -7   6  18       45.59       54.50     15.61 o 
  -6   6  18       86.70       86.96     21.38 o 
  -5   6  18       51.15       80.04     18.51 o 
  -4   6  18       47.34       57.33     13.55 o 
  -3   6  18       92.23       83.73     18.14 o 
  -2   6  18      225.66      205.58     23.13 o 
  -1   6  18      214.24      240.84     32.44 o 
 -12   7  18       33.99       26.24     18.99 o 
 -11   7  18       92.01       62.51     13.48 o 
 -10   7  18       78.84       67.06     11.74 o 
  -9   7  18       49.60       50.37     32.92 o 
  -8   7  18        1.00        5.80     18.63 o 
  -7   7  18      170.65      177.03     34.66 o 
  -6   7  18       94.52       92.92     33.83 o 
  -5   7  18      364.11      399.96     70.16 o 
  -4   7  18       10.77       22.02     13.47 o 
  -3   7  18        0.12        5.40     13.39 o 
  -2   7  18        5.38        4.68     10.81 o 
 -10   8  18      133.43       99.85     12.13 o 
  -9   8  18        8.46       17.16     13.86 o 
  -8   8  18        3.59        7.24     11.11 o 
  -7   8  18        7.59       14.42     13.48 o 
  -6   8  18        1.94       18.71     19.78 o 
  -5   8  18       10.88        6.97     16.05 o 
  -4   8  18       77.47       66.08     14.30 o 
 -14   1  19       35.65       20.44     11.98 o 
 -13   1  19        0.97        6.77     10.85 o 
 -12   1  19        1.72        6.84     11.58 o 
 -11   1  19       97.87      114.00     11.86 o 
 -10   1  19      292.34      241.22     12.42 o 
  -9   1  19       10.58        8.26      9.82 o 
  -8   1  19       68.81       64.09     11.21 o 
  -7   1  19      283.37      302.22     27.35 o 
  -6   1  19        1.68        5.07      9.83 o 
  -5   1  19        0.91       12.82     10.99 o 
  -4   1  19        3.53        0.05     10.97 o 
  -3   1  19        1.90        7.19     11.04 o 
  -2   1  19       83.40       98.70     11.66 o 
  -1   1  19        2.41        9.07     11.40 o 
   0   1  19       49.43       80.18     10.84 o 
 -14   2  19      204.94      194.28     19.57 o 
 -13   2  19       16.42        8.01     10.34 o 
 -12   2  19        3.57       11.59     11.68 o 
 -11   2  19        5.71        7.84     11.57 o 
 -10   2  19      228.12      252.60     22.39 o 
  -9   2  19       49.37       54.57      9.86 o 
  -8   2  19      161.17      130.62     11.74 o 
  -7   2  19       30.09       15.75     10.89 o 
  -6   2  19        3.47        6.31     10.98 o 
  -5   2  19        5.92       12.25      9.66 o 
  -4   2  19      445.53      421.96     24.94 o 
  -3   2  19       45.21       30.06     10.13 o 
  -2   2  19       25.89       23.95     11.63 o 
  -1   2  19       19.46       30.13      9.58 o 
   0   2  19        8.91       10.29     13.92 o 
 -14   3  19        2.28        6.83     23.70 o 
 -13   3  19        2.73       11.47     10.85 o 
 -12   3  19        1.94        4.72     11.08 o 
 -11   3  19       41.90       67.69     14.17 o 
 -10   3  19      193.35      140.21     10.94 o 
  -9   3  19       15.38       -5.88     11.18 o 
  -8   3  19        2.20       -1.95     11.34 o 
  -7   3  19       10.04       25.72     11.20 o 
  -6   3  19      196.81      167.69     16.60 o 
  -5   3  19        0.40        2.22     11.40 o 
  -4   3  19       23.09       16.87     10.72 o 
  -3   3  19       80.68       67.62     12.53 o 
  -2   3  19       34.86       35.15     10.70 o 
  -1   3  19      139.80      137.71     19.13 o 
 -13   4  19        3.54       14.64     11.44 o 
 -12   4  19       92.95       64.83     13.55 o 
 -11   4  19        0.17       25.56     13.92 o 
 -10   4  19      516.32      484.84     52.31 o 
  -9   4  19       12.81        4.27     13.44 o 
  -8   4  19      110.62      100.31     12.55 o 
  -7   4  19      642.20      664.20     67.46 o 
  -6   4  19        2.91        7.93     10.88 o 
  -5   4  19      891.85      899.86     72.56 o 
  -4   4  19      300.04      250.69     23.51 o 
  -3   4  19       77.31       90.81     12.93 o 
  -2   4  19      564.29      425.90     48.00 o 
 -12   5  19        0.40        5.70     12.01 o 
 -11   5  19        0.23       17.24     14.30 o 
 -10   5  19       25.74       22.72     11.64 o 
  -9   5  19       52.84       43.82     12.75 o 
  -8   5  19        0.51       10.61     14.79 o 
  -7   5  19       11.61        6.03     10.76 o 
  -6   5  19        5.14        9.35     13.87 o 
  -5   5  19      104.82      127.32     13.36 o 
  -4   5  19       86.13       84.69     10.97 o 
  -3   5  19        0.02       -1.30     14.40 o 
  -2   5  19      230.59      265.06     27.91 o 
 -11   6  19       30.20       33.68     22.98 o 
 -10   6  19      441.36      358.50     65.22 o 
  -9   6  19        9.87       19.49     13.45 o 
  -8   6  19       72.77       44.96     16.97 o 
  -7   6  19      117.47       83.51     24.22 o 
  -6   6  19        3.82      -11.24     13.46 o 
  -5   6  19       37.12       20.60     16.60 o 
  -4   6  19      343.51      268.78     41.13 o 
 -12   0  20      587.46      631.53     35.57 o 
 -11   0  20      415.90      385.95     20.65 o 
 -10   0  20       35.04       19.22     17.36 o 
  -9   0  20       14.02       13.13     17.23 o 
  -8   0  20     1086.58     1137.06     60.87 o 
  -7   0  20      321.13      374.20     55.33 o 
  -6   0  20      103.64       72.99     13.71 o 
  -5   0  20      178.79      158.87     32.89 o 
  -4   0  20       68.19       60.17     21.50 o 
  -3   0  20       48.47       33.42     22.98 o 
 -12   1  20        3.32        7.36     11.73 o 
 -11   1  20       19.64       46.43     12.40 o 
 -10   1  20        1.19        8.54     11.85 o 
  -9   1  20      213.85      172.60     27.09 o 
  -8   1  20        6.47        8.88      9.05 o 
  -7   1  20       11.12        9.44     10.71 o 
  -6   1  20       68.76       59.61     12.10 o 
  -5   1  20      148.61      146.84     13.00 o 
  -4   1  20       32.75       45.25     11.78 o 
  -3   1  20       48.20       54.78     12.04 o 
 -11   2  20       12.95       22.96      9.86 o 
 -10   2  20       86.54       75.37     12.53 o 
  -9   2  20       85.03      118.41     13.20 o 
  -8   2  20       11.08        7.43     11.70 o 
  -7   2  20        7.99       12.90     11.25 o 
  -6   2  20       75.38       81.33     12.74 o 
  -5   2  20       11.19        5.45     11.80 o 
  -4   2  20       82.49       86.67     12.39 o 
 -11   3  20       31.12       43.65     16.26 o 
 -10   3  20      152.40      151.55     13.59 o 
  -9   3  20        6.91        3.44     12.36 o 
  -8   3  20        0.20        9.70     10.84 o 
  -7   3  20      122.29      100.62     15.70 o 
  -6   3  20       82.06       98.37     12.76 o 
  -5   3  20      121.72      119.07     13.96 o 
  -4   3  20      623.76      537.25     29.22 o 
  -9   4  20        6.48       29.02     13.83 o 
  -8   4  20      243.23      273.83     22.96 o 
  -7   4  20      272.73      289.45     33.05 o 
  -6   4  20        3.54        1.43     14.04 o 
                                                 
